# Supplementary material for: Bridging Political Divides: Perceived Threat and Uncertainty Avoidance Help Explain the Relationship Between Political Ideology and Immigrant Attitudes Within Diverse Intergroup Contexts
Source: Front Psychol. 2019 Jun 14;10:1236. doi: 10.3389/fpsyg.2019.01236 (PMC6587119; doi:10.3389/fpsyg.2019.01236)
Supplement: Supplementary file 2 [file Data_Sheet_1.CSV]

Data Dictionary for Threat & Uncertainty-Avoidance Study 1
Variable	Variable name	Measurement unit	Allowed values	Description
Arbitrary Participant ID number	Participant	Numeric	1-331	ID number assigned to participant in sequential order
Order of mediator variables	Order	1-4	1-4	Random assignment to order of the mediator variables (see Column F)	Order
	(see Column F for the 4 orders)				1	Threat	Openness	Ambiguity	Ncog2nd4	Bias	System Threat	SDO
					2	Threat	Ambiguity	Openness	Ncog2nd4	Bias	System Threat	SDO
					3	Openness	Ambiguity	Threat	Ncog2nd4	Bias	System Threat	SDO
					4	Ambiguity	Openness	Threat	Ncog2nd4	Bias	System Threat	SDO
Participation start date	StartDate	mm-dd-yyyy	12-Mar-2016	Participation end date
Participation end date	EndDate	mm-dd-yyyy	13-Mar-2016	Participation end date
Consent	Consent	1-2	1 = yes, consent granted, 2 = no	participant granting consent to complete the study
Select2	Select2	1-6	1-6	In order to help us check that the data is writing correctly for this study please select answer number 2 from the options below which will place a single tick next to this option.
Participant's gender	Gender	1-2	1 = Female, 2 = Male	Please indicate your gender by using the mouse to click on the appropriate box.
Participant's ethnicity	Ethnicity	1-10	1 = Southeast Asian, 2 = White/Caucasian, 3 = African American/Black, 4 = Afro-Caribbean/African, 5 = Middle Eastern or North African, 7 = Indian or Indian Subcontinent, 8 = Native American/Alaskan Native, 9 = Pacific Islander, 10 = Hispanic/Latina/Latino	Please indicate your race (or ethnicity) by using the mouse to click on the appropriate box. You will have a chance to specify or expand upon it more on the next question.
Participant's ethnicity2	Ethnicity2	1-11	1 = Southeast Asian, 2 = White/Caucasian, 3 = African American/Black, 4 = Afro-Caribbean/African, 5 = Middle Eastern or North African, 6 = Pakistani, 7 = Indian or Indian Subcontinent, 8 = Native American/Alaskan Native, 9 = Pacific Islander, 10 = Hispanic/Latina/Latino, 11 = Other	Please select "other" if you would not include yourself as a member of one of the ethnic groups listed in 1 through 10, or if you would like to further specify your previous answer. Please indicate your race or ethnicity by using the mouse to click on the appropriate box.
Paricipant's ethnicity, other completion	Ethnicity3	Text	Short answer text completion	If you selected other, please specify your race or ethnicity:
Age of participants in years	Age	Whole number	Whole number	Please type in your age. (please use a number, e.g., 19)
Country currently living in	countrylive	1-3	1 = USA, 2 = UK, 3 = Other	In what country do you live?
Country text	countrylive2	Text	Short answer text completion	If you selected other please specify what country you live in.
Political ideology rating	Politic	1-9	1 = Extremely Conservative, 2 = Very Conservative, 3 = Moderately Conservative, 4 = Somewhat Conservative, 5 = Moderate, 6 = Somewhat Liberal, 7 = Moderately Liberal, 8 = Very Liberal, 9 = Extremely Liberal	Please rate your, personal political orientation:
English is your first language	efl	1-2	1 = No, 2 = Yes
efl2: years speaking English	efl2	Numeric	Short answer text completion	How many years have you spoken English? Please type in a number (e.g., 10)?
efl3: years reading English	efl3	Numeric	Short answer text completion	How many years have you lived in the United States? (e.g., 10)?
Years living in USA	years	Whole number	Whole number	How many years have you lived in the United States?
Need for cognition item 9	Ncog9	1-5	1 = Extremely unlike me, 2 = Somewhat unlike me, 3 = Uncertain, 4 = Somewhat like me, 5 = Extremely like me	I like tasks that require little thought once I've learned them.
Need for cognition item 6	Ncog6	1-5	1 = Extremely unlike me, 2 = Somewhat unlike me, 3 = Uncertain, 4 = Somewhat like me, 5 = Extremely like me	I find satisfaction in deliberating hard for many hours.
Need for cognition item 8	Ncog8	1-5	1 = Extremely unlike me, 2 = Somewhat unlike me, 3 = Uncertain, 4 = Somewhat like me, 5 = Extremely like me	I prefer to think about small, daily projects to long-term ones.
Need for cognition item 2	Ncog2	1-5	1 = Extremely unlike me, 2 = Somewhat unlike me, 3 = Uncertain, 4 = Somewhat like me, 5 = Extremely like me	I like to have the responsibility of handling a situation that requires a lot of thinking.
Randomization to order of mediators	Randomize	1-4	1-4	Randomized order of mediators: 1 = Threat, Uncertainty, & then Ambiguity, 2 = Threat, Ambiguity, then Uncertainty, 3 = Openness, Ambiguity, & then Threat, 4 = Ambiguity, Openness, & then Threat.
Perceived Symbolic Threat from Immigrants 1	Symbolic1	1-7	1 = Disagree strongly, 2 = Disagree moderately, 3 = Disagree somewhat, 4 = Neither agree nor disagree, 5 = Agree somewhat, 6 = Agree moderately, 7 = Agree strongly	Immigrants should learn to conform to the rules and norms of American society as soon as possible after they arrive.
Symbolic2	Symbolic2	1-7	1 = Disagree strongly, 2 = Disagree moderately, 3 = Disagree somewhat, 4 = Neither agree nor disagree, 5 = Agree somewhat, 6 = Agree moderately, 7 = Agree strongly	Immigration is undermining American culture.
Symbolic3; to be reverse scored	Symbolic3	1-7	1 = Disagree strongly, 2 = Disagree moderately, 3 = Disagree somewhat, 4 = Neither agree nor disagree, 5 = Agree somewhat, 6 = Agree moderately, 7 = Agree strongly	The values and beliefs of immigrants regarding work are basically quite similar to those of most Americans.
Symbolic4	Symbolic4	1-7	1 = Disagree strongly, 2 = Disagree moderately, 3 = Disagree somewhat, 4 = Neither agree nor disagree, 5 = Agree somewhat, 6 = Agree moderately, 7 = Agree strongly	The values and beliefs of immigrants regarding moral and religious issues are NOT compatible with the beliefs and values of most Americans.
Symbolic5; to be reverse scored	Symbolic5	1-7	1 = Disagree strongly, 2 = Disagree moderately, 3 = Disagree somewhat, 4 = Neither agree nor disagree, 5 = Agree somewhat, 6 = Agree moderately, 7 = Agree strongly	The values and beliefs of immigrants regarding family issues and socializing children are basically quite similar to those of most Americans.
Symbolic6	Symbolic6	1-7	1 = Disagree strongly, 2 = Disagree moderately, 3 = Disagree somewhat, 4 = Neither agree nor disagree, 5 = Agree somewhat, 6 = Agree moderately, 7 = Agree strongly	The values and beliefs of immigrants regarding social relations are NOT compatible with the beliefs and values of most Americans.
Symbolic7; to be reverse scored	Symbolic7	1-7	1 = Disagree strongly, 2 = Disagree moderately, 3 = Disagree somewhat, 4 = Neither agree nor disagree, 5 = Agree somewhat, 6 = Agree moderately, 7 = Agree strongly	Immigrants should NOT have to accept American ways.
Perceived Realistic Threat from Immigrants1	Real1	1-7	1 = Disagree strongly, 2 = Disagree moderately, 3 = Disagree somewhat, 4 = Neither agree nor disagree, 5 = Agree somewhat, 6 = Agree moderately, 7 = Agree strongly	Immigrants get more from this country than they contribute.
Real2; to be reverse scored	Real2	1-7	1 = Disagree strongly, 2 = Disagree moderately, 3 = Disagree somewhat, 4 = Neither agree nor disagree, 5 = Agree somewhat, 6 = Agree moderately, 7 = Agree strongly	The children of immigrants should have the same right to attend public schools in the United States as Americans do.
Real3	Real3	1-7	1 = Disagree strongly, 2 = Disagree moderately, 3 = Disagree somewhat, 4 = Neither agree nor disagree, 5 = Agree somewhat, 6 = Agree moderately, 7 = Agree strongly	Immigration has increased the tax burden on Americans.
Real4; to be reverse scored	Real4	1-7	1 = Disagree strongly, 2 = Disagree moderately, 3 = Disagree somewhat, 4 = Neither agree nor disagree, 5 = Agree somewhat, 6 = Agree moderately, 7 = Agree strongly	Immigrants are NOT displacing American workers from their jobs.
Real5; to be reverse scored	Real5	1-7	1 = Disagree strongly, 2 = Disagree moderately, 3 = Disagree somewhat, 4 = Neither agree nor disagree, 5 = Agree somewhat, 6 = Agree moderately, 7 = Agree strongly	Immigrants should be eligible for the same healthcare benefits received by Americans.
Real6	Real6	1-7	1 = Disagree strongly, 2 = Disagree moderately, 3 = Disagree somewhat, 4 = Neither agree nor disagree, 5 = Agree somewhat, 6 = Agree moderately, 7 = Agree strongly	Social services have become less available to Americans because of immigration.
Real7; to be reverse scored	Real7	1-7	1 = Disagree strongly, 2 = Disagree moderately, 3 = Disagree somewhat, 4 = Neither agree nor disagree, 5 = Agree somewhat, 6 = Agree moderately, 7 = Agree strongly	The quality of social services available to Americans has remained the same, despite immigration.
Real8; to be reverse scored	Real8	1-7	1 = Disagree strongly, 2 = Disagree moderately, 3 = Disagree somewhat, 4 = Neither agree nor disagree, 5 = Agree somewhat, 6 = Agree moderately, 7 = Agree strongly	Immigrants are as entitled to subsidized housing or subsidized utilities (water, sewage, electricity) as poor Americans are.
Openness item 5; to be reverse scored	open5	1-7	1 = Disagree strongly, 2 = Disagree moderately, 3 = Disagree somewhat, 4 = Neither agree nor disagree, 5 = Agree somewhat, 6 = Agree moderately, 7 = Agree strongly	I am someone who is original, comes up with new ideas.
Openness item 10; to be reverse scored	open10	1-7	1 = Disagree strongly, 2 = Disagree moderately, 3 = Disagree somewhat, 4 = Neither agree nor disagree, 5 = Agree somewhat, 6 = Agree moderately, 7 = Agree strongly	� is curious about many different things
Openness item 15; to be reverse scored	open15	1-7	1 = Disagree strongly, 2 = Disagree moderately, 3 = Disagree somewhat, 4 = Neither agree nor disagree, 5 = Agree somewhat, 6 = Agree moderately, 7 = Agree strongly	� is ingenious, a deep thinker
Openness item 20; to be reverse scored	open20	1-7	1 = Disagree strongly, 2 = Disagree moderately, 3 = Disagree somewhat, 4 = Neither agree nor disagree, 5 = Agree somewhat, 6 = Agree moderately, 7 = Agree strongly	� has an active imagination
Openness item 25; to be reverse scored	open25	1-7	1 = Disagree strongly, 2 = Disagree moderately, 3 = Disagree somewhat, 4 = Neither agree nor disagree, 5 = Agree somewhat, 6 = Agree moderately, 7 = Agree strongly	� is inventive
Openness item 30; to be reverse scored	open30	1-7	1 = Disagree strongly, 2 = Disagree moderately, 3 = Disagree somewhat, 4 = Neither agree nor disagree, 5 = Agree somewhat, 6 = Agree moderately, 7 = Agree strongly	� values artistic, aesthetic experiences
Openness item 35	open35	1-7	1 = Disagree strongly, 2 = Disagree moderately, 3 = Disagree somewhat, 4 = Neither agree nor disagree, 5 = Agree somewhat, 6 = Agree moderately, 7 = Agree strongly	� prefers work that is routine
Openness item 40; to be reverse scored	open40	1-7	1 = Disagree strongly, 2 = Disagree moderately, 3 = Disagree somewhat, 4 = Neither agree nor disagree, 5 = Agree somewhat, 6 = Agree moderately, 7 = Agree strongly	� likes to reflect, play with ideas
Openness item 41	open41	1-7	1 = Disagree strongly, 2 = Disagree moderately, 3 = Disagree somewhat, 4 = Neither agree nor disagree, 5 = Agree somewhat, 6 = Agree moderately, 7 = Agree strongly	� has few artistic interests
Openness item 44; to be reverse scored	open44	1-7	1 = Disagree strongly, 2 = Disagree moderately, 3 = Disagree somewhat, 4 = Neither agree nor disagree, 5 = Agree somewhat, 6 = Agree moderately, 7 = Agree strongly	� is sophisticated in art, music, or literature
ambig1	ambig1	1-7	1 = Disagree strongly, 2 = Disagree moderately, 3 = Disagree somewhat, 4 = Neither agree nor disagree, 5 = Agree somewhat, 6 = Agree moderately, 7 = Agree strongly	An expert who doesn�t come up with a definite answer probably doesn�t know too much.
ambig13; to be reverse scored	ambig13	1-7	1 = Disagree strongly, 2 = Disagree moderately, 3 = Disagree somewhat, 4 = Neither agree nor disagree, 5 = Agree somewhat, 6 = Agree moderately, 7 = Agree strongly	People who insist upon a yes or no answer just don�t know how complicated things really are.
ambign3	ambign3	1-7	1 = Disagree strongly, 2 = Disagree moderately, 3 = Disagree somewhat, 4 = Neither agree nor disagree, 5 = Agree somewhat, 6 = Agree moderately, 7 = Agree strongly	I have always felt there is a clear difference between right and wrong.
ambign4; to be reverse scored	ambign4	1-7	1 = Disagree strongly, 2 = Disagree moderately, 3 = Disagree somewhat, 4 = Neither agree nor disagree, 5 = Agree somewhat, 6 = Agree moderately, 7 = Agree strongly	There is not necessarily a right way and a wrong way to do everything.
Need for cognition item 1	Ncog1	1-5	1 = Extremely unlike me, 2 = Somewhat unlike me, 3 = Uncertain, 4 = Somewhat like me, 5 = Extremely like me	I would prefer complex to simple problems.
Need for cognition item 7	Ncog7	1-5	1 = Extremely unlike me, 2 = Somewhat unlike me, 3 = Uncertain, 4 = Somewhat like me, 5 = Extremely like me	I only think as hard as I have to.
Need for cognition item 11	Ncog11	1-5	1 = Extremely unlike me, 2 = Somewhat unlike me, 3 = Uncertain, 4 = Somewhat like me, 5 = Extremely like me	I really enjoy a task that involves coming up with new solutions to problems.
Need for cognition item 13	Ncog13	1-5	1 = Extremely unlike me, 2 = Somewhat unlike me, 3 = Uncertain, 4 = Somewhat like me, 5 = Extremely like me	I prefer my life to be filled with puzzles that I must solve.
Attitudes toward immigrants1	thermo1	1-9	1 = Extremely Warm, 2 = Very Warm, 3 = Moderately Warm, 4 = Somewhat Warm, 5 = Neither, 6 = Somewhat Cold, 7 = Moderately Cold, 8 = Very Cold, 9 = Extremely Cold	thermo1: Please rate your feelings toward immigrants on the following evaluative dimension:
Attitudes toward immigrants2	thermo2	1-9	1 = Extremely Negative, 2 = Very Negative, 3 = Moderately Negative, 4 = Somewhat Negative, 5 = Neither, 6 = Somewhat Positive, 7 = Moderately Positive, 8 = Very Positive, 9 = Extremely Positive	thermo2: Please rate your feelings toward immigrants on the following evaluative dimension:
Attitudes toward immigrants3	thermo3	1-9	1 = Extremely Friendly, 2 = Very Friendly, 3 = Moderately Friendly, 4 = Somewhat Friendly, 5 = Neither, 6 = Somewhat Unfriendly, 7 = Moderately Unfriendly, 8 = Very Unfriendly, 9 = Extremely Unfriendly	thermo3: Please rate your feelings toward immigrants on the following evaluative dimension:
Attitudes toward immigrants4	thermo4	1-9	1 = Extremely Suspicious, 2 = Very Suspicious, 3 = Moderately Suspicious, 4 = Somewhat Suspicious, 5 = Neither, 6 = Somewhat Trusting, 7 = Moderately Trusting, 8 = Very Trusting, 9 = Extremely Trusting	thermo4: Please rate your feelings toward immigrants on the following evaluative dimension:
Attitudes toward immigrants5	thermo5	1-9	1 = Extreme Admiration, 2 = High Admiration, 3 = Moderate Admiration, 4 = Some Admiration, 5 = Neither, 6 = Some Disgust, 7 = Moderate Disgust, 8 = High Disgust, 9 = Extreme Disgust	thermo5: Please rate your feelings toward immigrants on the following evaluative dimension:
Pilot-testing attitudes toward immigrants6	ThermP6	1-10	1 = No approval at all, 2, 3, 4, 5, 6, 7, 8, 9 = Extreme Approval	ThermPilot6: On the scale below, please indicate the degree to which you feel approval toward immigrants.
Pilot-testing attitudes toward immigrants7	ThermP7	1-10	1 = No acceptance at all, 2, 3, 4, 5, 6, 7, 8, 9, 10 = Extreme acceptance	ThermPilot7: On the scale below, please indicate the degree to which you feel acceptance toward immigrants.
Pilot-testing attitudes toward immigrants8	ThermP8	1-10	1 = No liking at all, 2, 3, 4, 5, 6, 7, 8, 9, 10 = Extreme liking	ThermPilot8: On the scale below, please indicate the degree to which you feel liking toward immigrants.
Pilot-testing attitudes toward immigrants9	ThermP9	1-10	1 = No disdain at all, 2, 3, 4, 5, 6, 7, 8, 9, 10 = Extreme disdain	ThermPilot9: On the scale below, please indicate the degree to which you feel disdain toward immigrants.
Pilot-testing attitudes toward immigrants10	ThermP10	1-10	1 = No hatred at all, 2, 3, 4, 5, 6, 7, 8, 9, 10 = Extreme hatred	ThermPilot10: On the scale below, please indicate the degree to which you feel hatred toward immigrants.
Death Avoidance item 10	da10	1-7	1= Disagree Strongly, 2 = Disagree Moderately, 3 = Disagree Somewhat, 4 = Neither Agree nor Disagree, 5 = Agree Somewhat, 6 = Agree Moderately, 7 = Agree Strongly	Whenever the thought of death enters my mind, I try to push it away.
Death Avoidance item 3	da3	1-7	1= Disagree Strongly, 2 = Disagree Moderately, 3 = Disagree Somewhat, 4 = Neither Agree nor Disagree, 5 = Agree Somewhat, 6 = Agree Moderately, 7 = Agree Strongly	I avoid death thoughts at all costs.
Death Avoidance item 19	da19	1-7	1= Disagree Strongly, 2 = Disagree Moderately, 3 = Disagree Somewhat, 4 = Neither Agree nor Disagree, 5 = Agree Somewhat, 6 = Agree Moderately, 7 = Agree Strongly	I avoid thinking about death altogether.
Death Avoidance item 12	da12	1-7	1= Disagree Strongly, 2 = Disagree Moderately, 3 = Disagree Somewhat, 4 = Neither Agree nor Disagree, 5 = Agree Somewhat, 6 = Agree Moderately, 7 = Agree Strongly	I always try NOT to think about death.
Death Avoidance item 26	da26	1-7	1= Disagree Strongly, 2 = Disagree Moderately, 3 = Disagree Somewhat, 4 = Neither Agree nor Disagree, 5 = Agree Somewhat, 6 = Agree Moderately, 7 = Agree Strongly	I try to have nothing to do with the subject of death.
Fear of Death item 21	fd21	1-7	1= Disagree Strongly, 2 = Disagree Moderately, 3 = Disagree Somewhat, 4 = Neither Agree nor Disagree, 5 = Agree Somewhat, 6 = Agree Moderately, 7 = Agree Strongly	The fact that death will mean the end of everything as I know it frightens me.
Fear of Death item 1	fd1	1-7	1= Disagree Strongly, 2 = Disagree Moderately, 3 = Disagree Somewhat, 4 = Neither Agree nor Disagree, 5 = Agree Somewhat, 6 = Agree Moderately, 7 = Agree Strongly	Death is no doubt a grim experience.
Fear of Death item 2	fd2	1-7	1= Disagree Strongly, 2 = Disagree Moderately, 3 = Disagree Somewhat, 4 = Neither Agree nor Disagree, 5 = Agree Somewhat, 6 = Agree Moderately, 7 = Agree Strongly	The prospects of my own death arouses anxiety in me.
Fear of Death item 18	fd18	1-7	1= Disagree Strongly, 2 = Disagree Moderately, 3 = Disagree Somewhat, 4 = Neither Agree nor Disagree, 5 = Agree Somewhat, 6 = Agree Moderately, 7 = Agree Strongly	I have an intense fear of death.
Fear of Death item 7	fd7	1-7	1= Disagree Strongly, 2 = Disagree Moderately, 3 = Disagree Somewhat, 4 = Neither Agree nor Disagree, 5 = Agree Somewhat, 6 = Agree Moderately, 7 = Agree Strongly	I am disturbed by the finality of death.
Fear of Death item 32	fd32	1-7	1= Disagree Strongly, 2 = Disagree Moderately, 3 = Disagree Somewhat, 4 = Neither Agree nor Disagree, 5 = Agree Somewhat, 6 = Agree Moderately, 7 = Agree Strongly	The uncertainty of not knowing what happens after death worries me.
Fear of Death item 20	fd20	1-7	1= Disagree Strongly, 2 = Disagree Moderately, 3 = Disagree Somewhat, 4 = Neither Agree nor Disagree, 5 = Agree Somewhat, 6 = Agree Moderately, 7 = Agree Strongly	The subject of life after death troubles me greatly.
System Threat item from Jost et al., 2007	systhrea	1-7	1 = Disagree strongly, 2 = Disagree moderately, 3 = Disagree somewhat, 4 = Neither agree nor disagree, 5 = Agree somewhat, 6 = Agree moderately, 7 = Agree strongly	Our way of life is seriously threatened by the forces of terrorism in the world.
Social Dominance Orientation1 from Pratto et al., 1994, scale	SDOg1	1-7	1 = Very Negative, 2 = Negative, 3 = Slightly negative, 4 = Neither positive nor negative, 5 = Slightly positive, 6 = Positive, 7 = Very positive	Some groups of people are simply inferior to other groups.
Social Dominance Orientation2 from Pratto et al., 1994, scale	SDOg2	1-7	1 = Very Negative, 2 = Negative, 3 = Slightly negative, 4 = Neither positive nor negative, 5 = Slightly positive, 6 = Positive, 7 = Very positive	In getting what you want, it is sometimes necessary to use force against other groups.
Social Dominance Orientation3 from Pratto et al., 1994, scale	SDOg3	1-7	1 = Very Negative, 2 = Negative, 3 = Slightly negative, 4 = Neither positive nor negative, 5 = Slightly positive, 6 = Positive, 7 = Very positive	It's OK if some groups have more of a chance in life than others.
Social Dominance Orientation4 from Pratto et al., 1994, scale	SDOg4	1-7	1 = Very Negative, 2 = Negative, 3 = Slightly negative, 4 = Neither positive nor negative, 5 = Slightly positive, 6 = Positive, 7 = Very positive	To get ahead in life, it is sometimes necessary to step on other groups.
Social Dominance Orientation5 from Pratto et al., 1994, scale	SDOg5	1-7	1 = Very Negative, 2 = Negative, 3 = Slightly negative, 4 = Neither positive nor negative, 5 = Slightly positive, 6 = Positive, 7 = Very positive	If certain groups stayed in their place, we would have fewer problems.
Social Dominance Orientation6 from Pratto et al., 1994, scale	SDOg6	1-7	1 = Very Negative, 2 = Negative, 3 = Slightly negative, 4 = Neither positive nor negative, 5 = Slightly positive, 6 = Positive, 7 = Very positive	It's probably a good thing that certain groups are at the top and other groups are at the bottom.
Social Dominance Orientation7 from Pratto et al., 1994, scale	SDOg7	1-7	1 = Very Negative, 2 = Negative, 3 = Slightly negative, 4 = Neither positive nor negative, 5 = Slightly positive, 6 = Positive, 7 = Very positive	Inferior groups should stay in their place.
Social Dominance Orientation8 from Pratto et al., 1994, scale	SDOg8	1-7	1 = Very Negative, 2 = Negative, 3 = Slightly negative, 4 = Neither positive nor negative, 5 = Slightly positive, 6 = Positive, 7 = Very positive	Sometimes other groups must be kept in their place.
Social Dominance Orientation9 from Pratto et al., 1994, scale	SDOg9	1-7	1 = Very Negative, 2 = Negative, 3 = Slightly negative, 4 = Neither positive nor negative, 5 = Slightly positive, 6 = Positive, 7 = Very positive	It would be good if groups could be equal.
Social Dominance Orientation10 from Pratto et al., 1994, scale	SDOg10	1-7	1 = Very Negative, 2 = Negative, 3 = Slightly negative, 4 = Neither positive nor negative, 5 = Slightly positive, 6 = Positive, 7 = Very positive	Group equality should be our ideal.
Social Dominance Orientation11 from Pratto et al., 1994, scale	SDOg11	1-7	1 = Very Negative, 2 = Negative, 3 = Slightly negative, 4 = Neither positive nor negative, 5 = Slightly positive, 6 = Positive, 7 = Very positive	All groups should be given an equal chance in life.
Social Dominance Orientation12 from Pratto et al., 1994, scale	SDOg12	1-7	1 = Very Negative, 2 = Negative, 3 = Slightly negative, 4 = Neither positive nor negative, 5 = Slightly positive, 6 = Positive, 7 = Very positive	We should do what we can to equalize conditions for different groups.
Social Dominance Orientation13 from Pratto et al., 1994, scale	SDOg13	1-7	1 = Very Negative, 2 = Negative, 3 = Slightly negative, 4 = Neither positive nor negative, 5 = Slightly positive, 6 = Positive, 7 = Very positive	Increased social equality.
Social Dominance Orientation14 from Pratto et al., 1994, scale	SDOg14	1-7	1 = Very Negative, 2 = Negative, 3 = Slightly negative, 4 = Neither positive nor negative, 5 = Slightly positive, 6 = Positive, 7 = Very positive	We would have fewer problems if we treated people more equally.
Social Dominance Orientation15 from Pratto et al., 1994, scale	SDOg15	1-7	1 = Very Negative, 2 = Negative, 3 = Slightly negative, 4 = Neither positive nor negative, 5 = Slightly positive, 6 = Positive, 7 = Very positive	We should strive to make incomes as equal as possible.
Social Dominance Orientation16 from Pratto et al., 1994, scale	SDOg16	1-7	1 = Very Negative, 2 = Negative, 3 = Slightly negative, 4 = Neither positive nor negative, 5 = Slightly positive, 6 = Positive, 7 = Very positive	No one group should dominate in society.
Mathematics problem check	math42	Whole number	Whole number	6 x 7 = ?
Mathematics problem check	math13	Whole number	Whole number	8 + 5 = ?
Mathematics problem check	math350	Whole number	Whole number	50 x 7 = ?
Mathematics problem check	math37	Whole number	Whole number	13 + 24 = ?
Behavioral measure of helping immigrants	helpimm	1-2	1 = No, 2 = Yes	Behavioral measure of helping immigrants. Would you be willing to help out immigrants, who are living in poverty, by providing your email address in order to be contacted about helping out? ___No, ___Yes. If you said yes, you will be able to enter it soon.
Purpose of experiment free response	purpose	text	Short answer text completion	What do you think the purpose of the study was?
Related	Related	1-2	1 = No, 2 = Yes	Did you think that any of the tasks were related in any way?
Related2	Related2	text	Short answer text completion	If you said yes in the question above, In what way were they related? If you said no please ignore this question.
Filler question	today	1-6	1 = Extremely negative, 2 = Moderately negative, 3 = Somewhat negative, 4 = Somewhat postive, 5 = Moderately positive, 6 = Extremely positive	Filler question. Please rate how positive or negative your day was today.
Left-Right Political Ideology Question	politic2	1-7	1 = Very Right, 2 = Moderately Right, 3 = Slightly Right, 4 = Neither, 5 = Slightly Left, 6 = Moderately Left, 7 = Very Left	In the context of politics, "Left" means political ideas and beliefs that tend toward social change and equality, whereas "Right" refers to political ideas and beliefs that tend to be conservative and to maintain tradition. In the US, left-wing ideas are often but not exclusively supported by the Democratic Party, and right-wing ideas are often but not exclusively supported by the Republican Part…
Filler question	experiments	1-11	1, 2, 3, 4, 5, 6, 7, 8, 9, 10, more than 10	Filler question. How many experiments or studies have you been in today?
Exact survey	exact	1-2	1 = Yes, 2 = No	Filler question asking if they had been in this exact study previously. It is impossible for them to have been in it previously because participants from ALL prior studies within this paper were restricted for each and every study within the paper and for related studies.
Did you make an error on any questions/answers	Error	Text	Short answer text completion	Filler question.
ncog8r	ncog8r	1-5	1-5	ncog8r = 6-ncog8
ncog9r	ncog9r	1-5	1-5	ncog9r = 6-ncog9
ncog7r	ncog7r	1-5	1-5	ncog7r = 6-ncog7
Reverse scoring open5; higher numbers equal more Uncertainty-Avoidance	open5r	1-7	higher numbers equal more Uncertainty-Avoidance	open5r = 8 - open5
Reverse scoring open10; higher numbers equal more Uncertainty-Avoidance	open10r	1-7	higher numbers equal more Uncertainty-Avoidance	open10r = 8 - open10
Reverse scoring open15; higher numbers equal more Uncertainty-Avoidance	open15r	1-7	higher numbers equal more Uncertainty-Avoidance	open15r = 8 - open15
Reverse scoring open20; higher numbers equal more Uncertainty-Avoidance	open20r	1-7	higher numbers equal more Uncertainty-Avoidance	open20r = 8 - open20
Reverse scoring open25; higher numbers equal more Uncertainty-Avoidance	open25r	1-7	higher numbers equal more Uncertainty-Avoidance	open25r = 8 - open25
Reverse scoring open30; higher numbers equal more Uncertainty-Avoidance	open30r	1-7	higher numbers equal more Uncertainty-Avoidance	open30r = 8 - open30
Reverse scoring open40; higher numbers equal more Uncertainty-Avoidance	open40r	1-7	higher numbers equal more Uncertainty-Avoidance	open40r = 8 - open40
Reverse scoring open44; higher numbers equal more Uncertainty-Avoidance	open44r	1-7	higher numbers equal more Uncertainty-Avoidance	open44r = 8 - open44
Reverse scoring ambig13; higher numbers equal more Uncertainty-Avoidance	ambig13r	1-7	higher numbers equal more Uncertainty-Avoidance	ambig13r = 8 - ambig13
Reverse scoring ambigN4; higher numbers equal more Uncertainty-Avoidance	ambigN4r	1-7	higher numbers equal more Uncertainty-Avoidance	ambigN4r = 8 - ambigN4
Reverse scoring Symbolic3; higher numbers equal more Symbolic Threat after reverse scoring.	symbolic3r	1-7	higher numbers equal more perceived Symbolic Threat after reverse scoring.	Smbolic3r = 8 - symbolic3.
Reverse scoring Symbolic5; higher numbers equal more Symbolic Threat after reverse scoring.	symbolic5r	1-7	higher numbers equal more perceived Symbolic Threat after reverse scoring.	Symbolic5r = 8 - symbolic5.
Reverse scoring Symbolic7; higher numbers equal more Symbolic Threat after reverse scoring.	symbolic7r	1-7	higher numbers equal more perceived Symbolic Threat after reverse scoring.	Symbolic7r = 8 - symbolic7.
Reverse scoring Real2; higher numbers equal more Perceived Realistic Threat after reverse scoring.	real2r	1-7	higher numbers equal more perceived Realistic Threat after reverse scoring.	Real2r = 8 - real2.
Reverse scoring Real4; higher numbers equal more Perceived Realistic Threat after reverse scoring.	real4r	1-7	higher numbers equal more perceived Realistic Threat after reverse scoring.	Real4r = 8 - real4.
Reverse scoring Real5; higher numbers equal more Perceived Realistic Threat after reverse scoring.	real5r	1-7	higher numbers equal more perceived Realistic Threat after reverse scoring.	Real5r = 8 - real5.
Reverse scoring Real7; higher numbers equal more Perceived Realistic Threat after reverse scoring.	real7r	1-7	higher numbers equal more perceived Realistic Threat after reverse scoring.	Real7r = 8 - real7.
Reverse scoring Real8; higher numbers equal more Perceived Realistic Threat after reverse scoring.	real8r	1-7	higher numbers equal more perceived Realistic Threat after reverse scoring.	Real8r = 8 - real8.
Reverse scoring Thermo2; higher numbers equal more Coldness after reverse scoring.	thermo2r	1-9	higher numbers equal more Coldness after reverse scoring.	Thermo2r = 10 - thermo2.
Reverse scoring Thermo4; higher numbers equal more Unfriendliness after reverse scoring.	thermo4r	1-9	higher numbers equal more Unfriendliness after reverse scoring.	Thermo4r = 10 - thermo4.
Reverse scoring ThermP6: higher numbers equal more Disapproval	thermP6r	1-10	higher numbers equal more Disapproval	thermP6r = 10 - thermP6.
Reverse scoring ThermP7: higher numbers equal more Less Acceptance	thermP7r	1-10	higher numbers equal more Less Acceptance	thermP7r = 10 - thermP7.
Reverse scoring ThermP8: higher numbers equal more Disliking	thermP8r	1-10	higher numbers equal more Disliking	thermP8r = 10 - thermP8.
Reverse scoring SDOg9; higher numbers equal more SDO after reverse scoring.	rSDOg9	1-7	higher numbers equal more SDO after reverse scoring.	rSDOg9 = 8 - SDOg9.
Reverse scoring SDOg10; higher numbers equal more SDO after reverse scoring.	rSDOg10	1-7	higher numbers equal more SDO after reverse scoring.	rSDOg10 = 8 - SDOg10.
Reverse scoring SDOg11; higher numbers equal more SDO after reverse scoring.	rSDOg11	1-7	higher numbers equal more SDO after reverse scoring.	rSDOg11 = 8 - SDOg11.
Reverse scoring SDOg12; higher numbers equal more SDO after reverse scoring.	rSDOg12	1-7	higher numbers equal more SDO after reverse scoring.	rSDOg12 = 8 - SDOg12.
Reverse scoring SDOg13; higher numbers equal more SDO after reverse scoring.	rSDOg13	1-7	higher numbers equal more SDO after reverse scoring.	rSDOg13 = 8 - SDOg13.
Reverse scoring SDOg14; higher numbers equal more SDO after reverse scoring.	rSDOg14	1-7	higher numbers equal more SDO after reverse scoring.	rSDOg14 = 8 - SDOg14.
Reverse scoring SDOg15; higher numbers equal more SDO after reverse scoring.	rSDOg15	1-7	higher numbers equal more SDO after reverse scoring.	rSDOg15 = 8 - SDOg15.
Reverse scoring SDOg16; higher numbers equal more SDO after reverse scoring.	rSDOg16	1-7	higher numbers equal more SDO after reverse scoring.	rSDOg16 = 8 - SDOg16.
Reverse scoring da12; higher number equal more Death Avoidance.	da12r	1-7	higher number equal more Death Avoidance.	da12r = 8 - da12.
Reverse scoring da3; higher number equal more Death Avoidance.	da3r	1-7	higher number equal more Death Avoidance.	da3r = 8 - da3.
Reverse scoring fd21, higher numbers equal more Fear of Death	fd21r	1-7	higher numbers equal more Fear of Death.	fd21r = 8 - fd21.
Reverse scoring fd2, higher numbers equal more Fear of Death	fd2r	1-7	higher numbers equal more Fear of Death.	fd2r = 8 - fd2.
Reverse scoring fd7, higher numbers equal more Fear of Death	fd7r	1-7	higher numbers equal more Fear of Death.	fd7r = 8 - fd7.
Reverse scoring fd20, higher numbers equal more Fear of Death	fd20r	1-7	higher numbers equal more Fear of Death.	fd20r = 8 - fd20.
NeedCog4: average need for cognition on first 4 items	NeedCog4	1-5	1-5	NeedCog4 = mean(ncog2,ncog6,ncog8r,ncog9r)
NCog2nd4: average need for cognition on first 4 items	NCog2nd4	1-5	1-5	NCog2nd4 = mean(ncog1,ncog11,ncog13,ncog7r)
Average of 14 Uncertainty-Avoidance Items.	UAvoid	1-7	Higher average equals more uncertainty avoidance	UAvoid = mean(open5r,open10r,open15r,open20r,open25r,open30r,open35,open40r,open41,open44r,ambig1,ambig13r,ambigN3,ambigN4r).
Average of 15 perceived threat from Outgroups items.	gThreat	1-7	Higher average equals more perceived threat from Outgroups	gThreat = mean(symbolic1,symbolic2,symbolic3r,symbolic4,symbolic5r,symbolic6,symbolic7r,real1,real2r,real3,real4r,real5r,real6,real7r,real8r).
Average of 7 perceived symbolic threat from Outgroups items.	SThreat	1-7	Higher average equals more perceived symbolic threat	SThreat = mean(symbolic1,symbolic2,symbolic3r,symbolic4,symbolic5r,symbolic6,symbolic7r).
Average of 8 perceived realistic threat Outgroups items.	RThreat	1-7	Higher average equals more perceived realistic threat	RThreat = mean(real1,real2r,real3,real4r,real5r,real6,real7r,real8r).
Average of 5 attitudes toward immigrants items	Attitudes	1-9	Higher average equals more negative attitudes	Attitudes = mean (thermo1, thermo2r, thermo3, thermo4r, thermo5).
Average of 16 Social Dominance Items.	SDO16	1-7	Higher average equals more Social Dominance Orientation.	SDO16 = MEAN(SDOg1,SDOg2, SDOg3, SDOg4, SDOg5, SDOg6, SDOg7, SDOg8, rSDOg9, rSDOg10, rSDOg11, rSDOg12, rSDOg13, rSDOg14, rSDOg15, rSDOg16).
Average of 5 Death Avoidance items.	davoid	1-7	Higher average equals more Death Avoidance.	davoid = mean(da3r,da10,da12r,da19,da26)
Average of 7 Fear of Death items.	dfear	1-7	Higher average equals more Fear of Death.	dfear = mean(fd1,fd2r,fd7r,fd18,fd20r,fd21r,fd32)
zAttitudes206: standardized Attitudes for 206 participant sample	zAttitudes206			zBias206: standardized Bias for 206 participant sample
Centered Political Ideology	cPol	1-9	-9 to 9	cPol = Politic - 5.65
Centered Political ideology squared	cPolSq	0 to 64	0 to 64	cPolSq = cPol * cPol
Average of 5 Pilot-Testing Attitudes items	AttitudeBias2		Higher average equals more negative attitudes	Attitudes = mean (thermP9, therm10, thermP6r, thermP7r, thermP8r).
