# Supplementary material for: Bridging Political Divides: Perceived Threat and Uncertainty Avoidance Help Explain the Relationship Between Political Ideology and Immigrant Attitudes Within Diverse Intergroup Contexts
Source: Front Psychol. 2019 Jun 14;10:1236. doi: 10.3389/fpsyg.2019.01236 (PMC6587119; doi:10.3389/fpsyg.2019.01236)
Supplement: Supplementary file 3 [file Data_Sheet_2.CSV]

Study1	Participant	Order	StartDate	EndDate	Consent	Select2	Gender	Ethnicity	Ethnicity2	Ethnicity3	Age	countrylive	countrylive2	Politic	efl	efl2	efl3	years	Ncog9	Ncog6	Ncog8	Ncog2	randomize	symbolic1	symbolic2	symbolic3	symbolic4	symbolic5	symbolic6	symbolic7	real1	real2	real3	real4	real5	real6	real7	real8	open5	open10	open15	open20	open25	open30	open35	open40	open41	open44	ambig1
	1	1	12-Mar-16	12-Mar-16	1	2	2	6	7		24	1		9	2	21	21	21	3	4	3	5	1	2	1	7	3	6	2	5	3	7	4	5	7	1	6	7	6	6	6	5	5	4	5	4	6	6	6
	2	4	12-Mar-16	12-Mar-16	1	2	2	2	2		27	1		4	2	27	27	27	2	3	2	4	4	4	4	4	4	3	4	3	4	6	4	3	6	4	4	3	3	6	3	5	3	5	3	4	5	2	3
	3	2	12-Mar-16	12-Mar-16	1	2	2	1	1		32	1		8	2	32	32	32	4	2	4	1	2	5	3	5	3	5	3	3	4	5	4	3	4	5	3	4	3	5	2	6	3	5	6	4	3	2	3
	4	2	12-Mar-16	12-Mar-16	1	2	2	2	2		23	1		6	2	20	18	23	4	4	5	4	2	5	1	7	2	5	3	6	5	7	6	2	6	6	2	6	5	7	7	7	2	6	6	2	6	5	1
	5	1	12-Mar-16	12-Mar-16	1	2	2	2	11	mutliracial	31	1		7	2	29	28	31	2	4	2	4	1	7	5	2	7	2	6	1	5	6	3	5	2	2	3	3	5	6	5	7	6	7	3	6	2	4	2
	6	1	12-Mar-16	12-Mar-16	1	5	2	2	2		26	1	Kansas	5	1	20	20	26	4	4	4	4	1	4	4	5	5	6	6	4	4	4	6	4	4	4	5	4	4	4	4	4	4	4	4	4	4	4	4
	7	1	12-Mar-16	12-Mar-16	1	2	2	2	2		26	1		9	2	26	23	13	3	4	2	5	1	6	1	6	1	7	1	2	2	7	1	3	7	1	4	6	5	7	4	7	5	5	1	6	1	1	1
	8	1	12-Mar-16	12-Mar-16	1	2	2	1	1		23	1		7	2	20	18	23	5	2	3	2	1	3	3	3	5	4	4	5	5	5	5	3	3	5	5	5	3	4	2	5	2	4	6	4	5	5	3
	9	3	12-Mar-16	12-Mar-16	1	2	1	3	11	Black	22	1		9	2	22	21	22	4	3	3	2	3	2	1	7	1	7	1	7	1	7	1	7	7	1	7	7	3	6	5	7	4	7	5	5	1	3	2
	10	3	12-Mar-16	12-Mar-16	1	2	1	1	11	East Asian (Chinese)	35	1		9	2	34	32	35	2	4	3	4	3	6	1	7	1	6	1	4	4	7	2	6	7	1	7	7	6	7	7	6	6	7	2	7	4	4	4
	11	2	12-Mar-16	12-Mar-16	1	2	2	2	2		21	1		2	2	20	19	21	4	3	4	2	2	7	7	4	6	4	5	1	6	6	7	2	5	5	4	5	3	6	4	4	2	5	5	5	2	6	3
	12	4	12-Mar-16	12-Mar-16	1	2	1	2	2		31	1		7	2	30	27	10	4	2	4	1	4	5	2	5	4	5	3	3	2	7	2	4	6	2	6	7	2	5	4	5	2	6	6	3	2	4	3
	13	3	12-Mar-16	12-Mar-16	1	2	2	2	2		19	1		8	2	19	15	19	4	2	4	2	3	5	3	3	2	5	6	6	6	7	1	7	7	2	2	5	2	6	5	7	2	5	7	6	3	2	5
	14	4	12-Mar-16	12-Mar-16	1	2	2	2	2		30	1		7	2	28	27	30	4	3	4	5	4	5	1	6	3	7	1	2	5	7	5	7	7	1	6	7	7	6	6	6	6	6	3	7	5	6	2
	15	1	12-Mar-16	12-Mar-16	1	2	2	2	2		53	1		7	2	53	49	53	2	4	2	4	1	5	3	7	2	6	2	4	3	6	4	3	5	2	5	5	4	6	5	5	3	5	2	5	4	3	2
	16	3	12-Mar-16	12-Mar-16	1	2	2	1	1		22	1		8	2	22	20	22	3	2	3	3	3	4	2	5	2	5	2	5	4	7	4	6	7	4	4	5	4	5	5	4	4	6	4	5	2	5	3
	17	3	12-Mar-16	12-Mar-16	1	2	1	2	2		24	1		4	2	22	20	24	2	4	4	5	3	5	1	6	2	3	3	2	4	7	4	4	2	2	3	2	5	7	6	5	5	6	3	7	2	6	1
	18	3	12-Mar-16	12-Mar-16	1	2	1	2	2		36	1		5	2	36	31	36	5	1	4	2	3	6	5	5	3	3	2	2	7	4	7	1	4	5	2	1	6	6	3	5	6	6	7	1	1	5	3
	19	1	12-Mar-16	12-Mar-16	1	2	1	1	1		29	1		7	1	24	24	24	3	2	4	2	1	3	1	6	4	6	2	4	1	7	1	7	7	1	7	7	4	6	5	5	4	7	6	6	3	4	4
	20	1	12-Mar-16	12-Mar-16	1	2	2	2	2		28	1		8	2	28	24	28	4	4	2	5	1	5	1	6	1	6	1	3	1	7	2	5	7	3	7	7	6	7	7	7	6	5	5	6	6	2	2
	21	3	12-Mar-16	12-Mar-16	1	2	2	3	10		23	1		7	2	21	19	23	4	4	4	3	3	4	1	5	3	4	2	3	4	6	5	3	3	3	3	2	6	7	7	7	5	4	7	6	3	5	5
	22	1	12-Mar-16	12-Mar-16	1	2	1	2	2		40	1		5	2	40	36	38	4	4	4	3	1	6	4	5	4	5	4	1	6	6	7	1	3	6	1	3	6	7	6	7	6	7	5	7	1	6	2
	23	1	12-Mar-16	12-Mar-16	1	2	2	2	2		19	1		6	2	18	14	19	4	4	2	4	1	5	1	4	3	4	2	3	2	6	4	4	6	3	6	6	7	7	6	7	5	6	2	7	4	5	3
	24	2	12-Mar-16	12-Mar-16	1	2	1	2	2		30	1		6	2	30	30	30	5	5	3	4	2	6	1	7	1	7	1	6	1	7	2	7	7	1	7	5	7	7	7	7	7	7	7	7	3	7	1
	25	4	12-Mar-16	12-Mar-16	1	2	2	8	11	Taiwanese	22	1		8	2	22	22	22	1	4	2	3	4	5	1	5	3	1	3	2	3	7	3	7	7	2	5	6	5	6	5	6	5	6	3	5	2	3	5
	26	3	12-Mar-16	12-Mar-16	1	2	1	2	2		23	1		5	2	22	18	23	3	4	3	4	3	6	3	4	4	4	4	2	3	4	4	4	4	3	5	4	5	7	5	6	5	5	4	6	3	4	4
	27	3	12-Mar-16	12-Mar-16	1	2	2	2	2		27	1		5	2	27	27	27	4	4	4	4	3	3	3	5	5	5	5	5	5	5	5	5	4	5	5	5	5	4	5	6	5	6	4	3	6	4	5
	28	1	12-Mar-16	12-Mar-16	1	2	2	2	2		21	1		5	2	19	18	21	3	4	3	4	1	2	2	6	2	6	2	3	2	6	2	6	6	2	4	6	5	6	4	5	4	6	4	5	2	4	4
	29	3	12-Mar-16	12-Mar-16	1	2	1	2	1		35	1		8	2	35	35	35	2	3	4	4	3	4	2	4	4	5	3	4	4	6	4	4	6	4	6	5	6	7	6	7	5	6	2	5	3	4	3
	30	3	12-Mar-16	12-Mar-16	1	2	1	2	2		34	1		8	2	34	29	34	4	2	3	1	3	1	1	7	1	6	1	6	1	6	1	7	6	1	5	7	2	6	3	2	2	2	5	2	6	1	2
	31	4	12-Mar-16	12-Mar-16	1	2	1	3	11	African American	22	1		5	2	22	22	22	3	2	3	3	4	5	2	5	4	5	3	6	4	7	4	6	6	1	6	7	3	6	5	3	5	5	5	5	6	4	2
	32	3	12-Mar-16	12-Mar-16	1	2	1	2	2		20	1		7	2	19	19	20	2	4	4	5	3	2	1	7	1	7	1	4	1	7	1	6	7	1	6	7	2	6	5	2	2	2	2	5	5	2	1
	33	4	12-Mar-16	12-Mar-16	1	2	2	2	2		61	1		3	2	61	55	61	2	2	2	4	4	3	3	6	2	6	6	2	3	4	2	5	3	3	4	3	5	7	6	6	5	7	3	6	2	6	2
	34	2	12-Mar-16	12-Mar-16	1	2	1	8	11	East Asian	25	1		5	1	25	25	25	4	2	5	3	2	5	2	4	3	4	4	4	4	5	4	4	3	4	3	4	4	7	4	5	4	7	1	4	4	4	4
	35	2	12-Mar-16	12-Mar-16	1	2	1	2	2		57	1		3	2	57	52	57	1	5	3	4	2	5	2	6	2	6	2	2	4	6	5	6	4	2	4	4	7	7	7	7	6	7	1	7	1	4	1
	36	1	12-Mar-16	12-Mar-16	1	2	1	2	2		38	1		7	1	38	30	38	5	1	5	1	1	2	2	6	2	6	2	5	4	2	6	2	2	6	2	2	1	5	1	5	1	6	7	1	6	1	2
	37	4	12-Mar-16	12-Mar-16	1	2	2	2	2		60	1		6	2	60	60	60	3	4	3	4	4	5	3	5	4	3	4	3	3	5	5	3	3	6	1	2	6	6	6	7	6	4	3	6	4	4	2
	38	1	12-Mar-16	12-Mar-16	1	2	2	9	10		22	1		5	2	16	16	22	3	4	3	3	1	4	1	4	1	5	1	4	1	7	1	7	7	1	4	7	4	6	4	6	4	5	5	4	2	5	4
	39	4	12-Mar-16	12-Mar-16	1	2	2	2	2		21	1		5	2	21	17	21	2	4	3	4	4	1	1	6	1	7	1	5	1	7	1	7	7	1	6	7	5	7	6	6	5	6	4	6	3	4	2
	40	4	12-Mar-16	12-Mar-16	1	2	2	2	2		29	1		5	2	29	26	29	4	4	3	4	4	6	5	5	5	4	4	3	6	2	6	1	2	7	3	2	7	6	7	7	6	4	4	6	5	2	5
	41	3	12-Mar-16	12-Mar-16	1	2	2	2	2		21	1		5	2	20	16	21	4	4	4	3	3	6	1	6	3	6	2	1	4	7	5	5	6	2	4	6	5	6	4	7	5	3	5	3	6	5	2
	42	4	12-Mar-16	12-Mar-16	1	2	1	2	2		39	1		6	2	39	34	39	3	3	3	2	4	5	1	4	1	5	2	3	2	6	1	5	6	1	4	5	4	5	4	6	2	6	3	4	3	3	3
	43	4	12-Mar-16	12-Mar-16	1	2	2	2	2		32	1		7	2	31	26	32	3	2	4	2	4	5	4	7	1	6	1	3	4	7	6	5	6	3	3	5	4	6	4	6	5	5	3	6	5	2	1
	44	1	12-Mar-16	12-Mar-16	1	2	2	2	2		41	1		7	2	41	36	41	1	5	1	5	1	1	1	7	1	7	1	6	1	7	5	7	7	1	7	7	7	7	7	7	6	7	1	7	1	7	1
	45	2	12-Mar-16	12-Mar-16	1	2	2	2	2		23	1		4	2	22	20	23	4	3	4	3	2	7	7	7	5	4	4	1	6	4	7	1	1	7	3	7	5	7	4	6	5	7	6	6	3	5	4
	46	4	12-Mar-16	12-Mar-16	1	2	2	6	7		19	1		5	2	15	15	15	5	1	5	1	4	4	3	5	2	6	2	5	3	7	4	6	7	4	6	4	6	4	5	5	6	1	4	4	7	1	1
	47	3	12-Mar-16	12-Mar-16	1	2	2	2	2		35	1		6	2	35	35	35	4	2	4	2	3	6	1	5	2	6	3	2	3	7	5	5	7	3	3	6	5	6	3	6	4	6	5	5	3	4	2
	48	4	12-Mar-16	12-Mar-16	1	2	1	2	2		54	1		5	2	52	52	54	2	2	4	2	4	7	4	5	4	4	4	1	4	4	5	3	3	4	4	3	5	6	5	6	5	5	4	5	3	3	3
	49	1	12-Mar-16	12-Mar-16	1	2	2	2	2		28	1		5	2	26	26	18	4	4	2	4	1	3	4	7	4	7	4	2	4	7	5	4	6	1	7	4	4	4	6	5	5	5	3	6	6	3	5
	50	3	12-Mar-16	12-Mar-16	1	2	2	2	2		29	1		9	2	29	24	29	4	4	5	4	3	4	4	7	1	6	4	4	1	7	1	7	7	1	7	7	5	7	5	7	6	7	6	7	1	7	1
	51	2	12-Mar-16	12-Mar-16	1	2	1	2	2		23	1		3	2	23	19	20	4	3	1	2	2	6	1	4	4	4	4	1	1	6	6	7	5	2	4	6	5	5	5	7	4	7	2	7	1	4	1
	52	3	12-Mar-16	12-Mar-16	1	2	2	3	3		28	1		7	2	26	22	10	1	5	1	5	3	5	1	7	2	7	1	4	1	7	1	7	7	1	7	7	7	7	7	7	7	7	1	7	2	6	1
	53	2	12-Mar-16	12-Mar-16	1	2	2	2	2		20	1		5	2	18	17	20	2	4	5	4	2	6	2	3	5	3	5	2	6	7	4	5	7	5	4	2	6	6	5	4	5	5	7	5	5	3	7
	54	3	12-Mar-16	12-Mar-16	1	2	2	2	2		22	1		3	2	22	22	22	2	4	5	4	3	6	5	5	3	6	5	3	5	6	5	2	5	4	4	3	3	7	5	7	2	6	6	4	7	6	3
	55	1	12-Mar-16	12-Mar-16	1	2	2	2	2		21	1		3	2	21	17	21	4	4	4	5	1	6	4	5	5	4	5	3	3	7	4	7	7	2	5	4	5	6	5	6	3	5	5	5	6	5	5
	56	3	12-Mar-16	12-Mar-16	1	2	1	2	2		34	1		9	2	34	32	34	2	4	2	4	3	5	2	6	2	6	3	5	2	6	2	5	6	2	6	6	6	6	6	7	5	6	2	6	2	5	2
	57	1	12-Mar-16	12-Mar-16	1	2	2	2	2		32	1		8	2	32	28	32	4	4	2	4	1	6	4	7	2	7	2	2	3	5	6	5	4	3	5	5	5	6	6	5	5	5	7	5	6	5	3
	58	2	12-Mar-16	12-Mar-16	1	2	2	2	2		21	1		7	2	20	18	21	5	4	3	4	2	5	1	6	1	5	1	5	1	7	4	5	6	2	6	5	6	6	4	6	5	6	1	7	5	5	1
	59	2	12-Mar-16	12-Mar-16	1	2	2	2	2		31	1		6	2	25	25	31	3	3	4	4	2	6	3	4	4	5	4	3	5	5	4	4	5	4	4	4	5	5	5	6	5	4	3	5	3	4	5
	60	2	12-Mar-16	12-Mar-16	1	2	2	2	2		30	1		3	2	30	25	30	4	4	3	2	2	7	6	5	2	2	3	1	7	5	7	1	1	7	1	1	5	4	6	6	6	3	3	6	5	4	5
	61	3	12-Mar-16	12-Mar-16	1	2	2	2	2		20	1		5	2	18	15	20	4	4	4	5	3	6	2	2	2	4	4	1	5	7	4	3	6	6	5	7	6	7	5	6	5	4	6	3	6	2	2
	62	1	12-Mar-16	12-Mar-16	1	2	2	2	2		21	1		8	2	18	17	21	4	4	5	5	1	2	1	5	2	6	2	5	2	7	2	6	7	2	6	6	3	6	5	3	4	2	5	3	6	1	2
	63	2	12-Mar-16	12-Mar-16	1	2	2	2	2		18	1		8	2	15	13	18	4	5	2	5	2	6	3	5	5	4	5	2	4	7	2	5	7	2	6	5	5	7	7	7	5	7	6	6	1	7	2
	64	3	12-Mar-16	12-Mar-16	1	2	2	2	2		40	1		5	2	38	37	40	4	4	3	4	3	4	1	6	1	4	2	3	2	7	4	3	7	3	4	7	6	7	6	7	6	7	1	7	1	6	2
	65	1	12-Mar-16	12-Mar-16	1	2	2	2	2		41	1		8	1	40	38	41	3	2	4	3	1	4	1	6	1	7	1	5	2	7	1	7	7	2	6	7	5	5	5	6	5	4	6	5	6	2	1
	66	1	12-Mar-16	12-Mar-16	1	2	2	2	2		38	1		6	2	38	33	38	4	2	4	2	1	5	2	5	2	5	2	4	4	6	2	6	5	3	6	4	2	3	1	2	2	5	6	2	5	4	5
	67	4	12-Mar-16	12-Mar-16	1	2	1	2	2		58	1		8	2	56	53	58	2	4	2	4	4	3	1	7	2	7	1	4	1	7	2	7	7	2	6	7	2	7	3	5	2	6	1	4	3	5	2
	68	1	12-Mar-16	12-Mar-16	1	2	1	2	2		43	1		6	1	43	43	43	4	2	2	4	1	6	5	6	4	6	3	2	3	6	6	2	6	3	6	6	6	7	7	7	7	7	3	7	1	6	1
	69	1	12-Mar-16	12-Mar-16	1	2	1	2	2		21	1		5	2	18	3	21	3	4	4	4	1	1	5	5	3	2	5	3	5	5	3	5	5	3	5	5	5	3	5	5	6	5	6	7	5	4	4
	70	3	12-Mar-16	12-Mar-16	1	2	1	2	2		29	1		8	2	29	29	29	3	2	3	3	3	4	1	6	2	5	2	4	2	7	3	5	5	2	5	4	3	5	3	5	3	5	4	5	5	4	3
	71	3	12-Mar-16	12-Mar-16	1	2	2	2	2		40	1		7	2	40	40	40	4	2	4	2	3	3	3	5	3	5	3	4	3	7	3	4	5	3	5	5	3	4	3	4	3	3	5	3	4	4	3
	72	4	12-Mar-16	12-Mar-16	1	2	2	2	2		27	1		8	2	26	26	27	2	2	2	4	4	3	1	5	2	6	2	7	1	7	3	6	7	1	4	6	5	7	5	7	5	7	3	7	1	6	4
	73	3	12-Mar-16	12-Mar-16	1	2	1	2	2		26	1		7	1	26	26	26	5	2	4	2	3	3	3	6	5	5	5	3	5	7	6	5	6	5	3	6	2	7	5	6	3	5	7	5	5	3	2
	74	2	12-Mar-16	12-Mar-16	1	2	1	1	1		65	1		4	1	20	20	30	4	4	3	4	2	7	1	6	3	3	1	3	1	7	5	7	7	2	4	6	7	7	5	7	5	5	2	6	3	4	6
	75	3	12-Mar-16	12-Mar-16	1	2	2	1	1		24	1		7	2	24	21	24	4	4	2	4	3	5	1	6	1	5	1	3	2	7	4	2	6	3	5	5	5	7	5	6	4	2	5	7	6	1	1
	76	1	12-Mar-16	12-Mar-16	1	2	1	3	11	African American	29	1		5	2	29	29	29	5	1	3	3	1	7	1	7	1	7	1	1	1	7	1	7	5	1	7	7	7	7	7	7	7	7	7	7	1	7	1
	77	3	12-Mar-16	12-Mar-16	1	2	1	2	2		24	1		2	2	24	24	24	4	2	5	1	3	6	3	5	4	4	4	2	4	5	4	1	4	2	4	4	2	4	4	5	1	5	7	3	5	3	2
	78	3	12-Mar-16	12-Mar-16	1	2	2	2	2		31	1		8	2	29	28	31	1	4	2	5	3	6	1	6	1	5	1	3	3	7	5	6	6	5	5	5	4	7	6	5	5	6	2	5	4	5	1
	79	4	12-Mar-16	12-Mar-16	1	2	2	5	2		18	1		5	2	17	14	18	4	4	4	3	4	5	3	3	5	6	3	2	5	7	4	4	7	1	4	2	7	7	7	7	4	7	1	6	3	5	5
	80	2	12-Mar-16	12-Mar-16	1	2	1	2	2		31	1		7	2	31	26	0	1	5	2	5	2	4	1	7	1	7	1	4	1	7	1	7	7	1	7	7	5	7	5	7	5	5	6	7	1	6	1
	81	2	12-Mar-16	12-Mar-16	1	2	1	2	2		42	1		6	2	40	36	42	3	4	3	3	2	3	1	7	2	5	2	4	1	7	1	5	7	3	5	7	5	7	5	7	4	7	4	5	1	5	3
	82	3	12-Mar-16	12-Mar-16	1	2	1	1	1		18	1		8	2	17	16	18	3	2	5	2	3	3	2	3	4	5	2	3	4	7	5	6	6	4	6	6	4	7	5	5	4	6	4	6	4	3	3
	83	4	12-Mar-16	12-Mar-16	1	2	2	2	2		31	1		7	2	30	28	31	4	2	2	4	4	5	2	6	2	5	3	3	5	6	3	3	6	5	2	6	6	7	7	7	6	7	3	6	1	6	2
	84	4	12-Mar-16	12-Mar-16	1	2	2	2	2		54	1		4	2	53	47	54	2	4	2	4	4	5	4	3	3	5	4	2	4	2	5	3	4	4	4	1	6	6	6	7	6	6	4	5	3	4	3
	85	2	12-Mar-16	12-Mar-16	1	2	2	2	2		23	1		6	2	23	23	23	4	4	5	4	2	4	1	6	1	6	2	4	3	7	3	7	7	2	6	6	5	6	5	6	4	7	3	6	1	7	2
	86	2	12-Mar-16	12-Mar-16	1	2	2	3	3		18	1		7	1	18	15	18	2	4	5	4	2	5	1	6	1	3	1	3	3	7	4	5	5	2	4	4	5	7	5	4	5	7	5	6	1	5	6
	87	2	12-Mar-16	12-Mar-16	1	2	1	2	2		59	1		3	2	59	54	59	4	2	4	2	2	5	3	5	3	5	3	2	5	6	3	5	3	4	5	3	3	5	3	5	2	5	6	3	3	3	3
	88	1	12-Mar-16	12-Mar-16	1	2	2	2	2		53	1		4	2	53	48	53	4	4	4	5	1	5	2	6	2	6	3	1	3	7	2	6	7	1	7	7	5	7	6	7	7	7	3	7	1	6	1
	89	4	12-Mar-16	12-Mar-16	1	2	1	9	10		19	1		8	1	14	14	16	4	2	2	4	4	2	1	6	2	3	2	6	1	7	3	7	6	2	6	5	5	7	5	5	5	6	5	6	3	5	1
	90	2	12-Mar-16	12-Mar-16	1	2	2	2	2		39	1		5	2	39	39	39	4	5	4	5	2	4	1	7	2	6	3	3	2	7	3	7	6	2	6	6	7	7	6	7	6	7	3	7	1	7	1
	91	1	12-Mar-16	12-Mar-16	1	2	2	5	5		45	1		8	1	35	35	10	2	4	2	4	1	6	2	5	3	5	3	2	2	7	5	4	6	4	6	6	5	6	6	6	5	5	2	7	6	2	6
	92	1	12-Mar-16	12-Mar-16	1	2	1	3	3		25	1		2	2	25	19	25	3	3	3	2	1	7	4	7	5	4	5	1	7	4	3	1	4	3	7	1	7	7	7	7	6	3	5	4	7	3	5
	93	3	12-Mar-16	12-Mar-16	1	2	1	3	11	african-american	31	1		8	2	29	25	31	2	4	2	4	3	1	1	7	1	5	2	7	1	7	1	6	7	1	6	7	5	7	5	7	5	7	5	5	1	7	2
	94	2	12-Mar-16	12-Mar-16	1	2	2	2	2		28	1		8	2	28	28	28	4	4	5	2	2	4	1	6	1	6	1	4	3	7	3	6	6	2	6	5	4	4	4	3	2	5	6	5	5	4	2
	95	2	12-Mar-16	12-Mar-16	1	2	2	7	8		49	1		1	2	48	44	49	2	4	3	4	2	7	6	5	6	6	5	1	6	7	6	5	2	5	3	4	4	6	6	4	4	4	5	4	4	4	4
	96	2	12-Mar-16	12-Mar-16	1	2	2	2	2		26	1		8	2	26	26	26	5	4	5	5	2	6	6	7	5	7	6	7	7	6	6	6	6	6	7	5	5	6	5	7	6	5	7	6	6	6	6
	97	2	12-Mar-16	12-Mar-16	1	2	2	2	2		18	1		5	2	18	18	18	4	4	3	4	2	3	3	3	5	5	4	3	3	5	3	5	6	5	5	5	5	5	5	4	3	5	2	5	5	1	1
	98	1	12-Mar-16	12-Mar-16	1	2	2	2	2	n/a	44	1	n/a	3	2	44	44	44	2	4	4	4	1	5	2	6	3	5	3	3	3	6	5	1	6	3	5	5	5	6	5	5	3	5	3	6	6	2	5
	99	2	12-Mar-16	12-Mar-16	1	2	2	2	2		36	1		8	2	36	36	36	2	5	1	5	2	5	1	7	1	7	1	2	1	7	1	7	7	1	7	7	7	7	7	7	7	7	7	7	1	7	1
	100	4	12-Mar-16	12-Mar-16	1	2	2	1	11	Japanese (I think questions 5 and 6 are duplicates. I had no choice but to answer incorrectly for 5 as "Southeast Asian" which is not true...).	28	1		4	2	28	28	28	3	4	2	4	4	7	6	4	4	4	5	2	7	7	7	2	2	6	1	4	5	7	7	7	5	6	4	7	2	5	1
	101	2	12-Mar-16	12-Mar-16	1	2	1	2	2		51	1		8	2	51	45	51	4	5	3	5	2	6	5	5	3	4	4	2	7	4	7	2	2	7	1	1	5	7	7	6	3	5	4	6	3	5	2
	102	3	12-Mar-16	12-Mar-16	1	2	2	1	1		27	1		4	2	22	22	27	5	1	4	1	3	3	3	7	2	5	5	6	2	6	3	5	6	3	6	5	3	5	2	2	1	2	5	3	6	1	3
	103	2	12-Mar-16	12-Mar-16	1	2	2	2	2		38	1		5	2	38	37	38	2	4	2	4	2	5	2	3	4	6	2	3	4	7	5	3	7	3	5	7	6	7	6	6	7	6	3	7	2	6	1
	104	1	12-Mar-16	12-Mar-16	1	2	1	2	2		23	1		9	2	23	19	21	2	4	2	4	1	4	2	6	2	6	1	5	2	7	1	7	7	1	6	7	7	7	5	6	5	5	5	7	3	5	2
	105	3	12-Mar-16	12-Mar-16	1	2	1	2	2		24	1		9	2	24	20	24	4	4	2	4	3	1	1	7	1	7	1	7	7	7	1	6	7	1	7	7	6	7	7	7	5	7	4	7	2	7	2
	106	2	12-Mar-16	12-Mar-16	1	2	1	2	2		20	1		3	2	19	17	20	2	4	2	4	2	4	1	6	2	6	2	5	2	6	3	5	6	2	5	5	5	6	6	6	6	6	3	6	1	5	2
	107	4	12-Mar-16	12-Mar-16	1	2	1	2	2		50	1		7	2	50	50	50	4	2	4	2	4	4	2	6	4	5	4	4	2	7	2	6	7	2	6	7	5	6	5	7	4	6	5	5	2	6	2
	108	2	12-Mar-16	12-Mar-16	1	2	1	2	2	n/a	51	1	n/a	1	1	51	47	47	5	2	3	2	2	7	7	4	4	3	4	1	7	4	7	1	4	4	1	1	1	7	1	1	1	7	7	2	1	5	3
	109	1	12-Mar-16	12-Mar-16	1	2	2	2	2		26	1		8	2	26	26	26	4	3	4	2	1	4	1	7	1	6	2	6	1	7	1	6	7	1	7	6	4	4	2	3	4	2	5	6	6	2	1
	110	1	12-Mar-16	12-Mar-16	1	2	1	3	3		23	1		5	2	23	23	23	1	5	3	5	1	3	1	7	1	1	1	2	1	7	1	7	7	1	7	7	7	7	7	7	7	6	1	7	1	2	6
	111	3	12-Mar-16	12-Mar-16	1	2	2	2	2		31	1		5	2	29	27	31	4	1	3	2	3	4	4	3	4	4	4	4	4	7	4	4	5	4	4	7	1	5	3	1	1	4	2	3	4	5	4
	112	3	12-Mar-16	12-Mar-16	1	2	2	2	2		29	1		1	2	28	27	29	4	4	3	5	3	7	7	5	5	3	6	1	5	5	6	2	3	5	2	3	6	6	7	7	6	5	5	7	3	5	3
	113	1	12-Mar-16	12-Mar-16	1	2	1	2	2		36	1		6	2	36	36	36	5	1	2	2	1	6	2	5	3	5	2	3	4	6	5	4	5	3	5	5	2	5	3	6	2	5	6	3	3	3	3
	114	2	12-Mar-16	12-Mar-16	1	2	1	1	11	Asian - Chinese	20	1		7	2	20	18	20	4	5	3	4	2	3	2	5	5	2	3	4	1	6	4	5	6	2	6	6	5	6	5	5	5	5	2	5	5	3	3
	115	2	12-Mar-16	12-Mar-16	1	2	2	9	2		31	1		9	2	31	31	31	4	4	3	5	2	6	2	6	4	6	5	1	3	4	1	2	4	5	4	1	7	7	7	7	6	7	5	7	1	5	1
	116	3	12-Mar-16	12-Mar-16	1	2	2	8	11	East Asian	43	1		5	1	41	41	43	2	3	2	4	3	6	2	3	2	4	2	2	3	6	3	6	2	2	3	2	4	5	3	5	4	5	4	5	5	3	3
	117	2	12-Mar-16	12-Mar-16	1	2	2	2	2		20	1		6	2	19	16	20	4	4	4	5	2	5	3	3	3	6	4	5	5	7	4	5	7	5	4	7	7	7	5	7	7	7	3	7	1	7	4
	118	1	12-Mar-16	12-Mar-16	1	2	2	2	2		23	1		9	2	23	18	23	4	4	5	4	1	1	1	6	1	5	1	7	1	7	1	7	7	1	6	7	6	5	7	3	5	7	6	7	1	7	1
	119	3	12-Mar-16	12-Mar-16	1	2	2	2	2		24	1		8	2	24	24	23	2	2	4	4	3	6	1	6	2	6	2	5	2	7	5	6	5	2	4	6	5	7	5	3	3	7	3	6	1	7	1
	120	2	12-Mar-16	12-Mar-16	1	2	2	6	7		18	1		7	2	16	12	13	2	4	3	4	2	4	3	5	2	5	2	5	4	6	4	5	6	2	5	5	6	7	6	7	6	6	2	6	1	5	2
	121	1	12-Mar-16	12-Mar-16	1	2	1	2	2		31	1		3	2	30	28	31	4	4	4	5	1	6	5	5	3	5	4	2	6	5	6	2	5	5	3	2	7	7	7	6	6	5	3	6	2	4	3
	122	3	12-Mar-16	12-Mar-16	1	2	1	2	2		23	1		9	2	23	21	23	4	3	2	3	3	3	1	3	3	5	4	7	3	7	4	6	7	2	3	7	6	7	5	5	5	6	6	6	2	6	2
	123	2	12-Mar-16	12-Mar-16	1	2	2	2	2		25	1		3	2	20	20	25	5	4	4	4	2	6	4	5	4	5	5	3	5	7	4	6	6	5	5	5	5	5	5	5	6	5	5	5	6	5	6
	124	1	12-Mar-16	12-Mar-16	1	2	2	2	2		32	1		8	2	32	32	32	3	4	3	3	1	5	1	7	1	7	2	4	1	7	2	6	7	2	7	5	4	5	3	2	2	4	5	5	6	3	2
	125	4	12-Mar-16	12-Mar-16	1	2	2	2	2		38	1		5	2	38	38	38	4	4	2	4	4	6	5	3	5	3	5	3	6	3	6	3	3	5	5	2	6	6	6	5	6	4	5	6	3	5	3
	126	2	12-Mar-16	12-Mar-16	1	2	1	3	3		21	1		6	2	21	21	21	5	2	5	1	2	7	2	6	1	3	5	3	2	7	5	3	6	3	5	7	5	7	3	6	2	5	7	5	3	3	1
	127	1	12-Mar-16	12-Mar-16	1	2	2	2	2		43	1		5	2	43	43	43	2	4	2	4	1	7	3	5	5	5	5	1	5	6	5	5	5	5	5	5	5	5	5	5	5	5	2	5	3	5	6
	128	2	12-Mar-16	12-Mar-16	1	2	2	2	2		28	1		6	2	28	28	28	2	4	4	4	2	6	1	7	2	6	2	1	2	7	2	5	2	1	7	7	6	7	6	7	5	7	2	7	3	5	1
	129	3	12-Mar-16	12-Mar-16	1	2	2	2	2		24	1		8	1	17	17	14	2	4	4	4	3	2	1	3	2	2	2	6	1	7	1	6	7	2	7	7	4	7	4	3	4	5	2	5	4	1	1
	130	1	12-Mar-16	12-Mar-16	1	2	1	2	2		58	1		5	2	57	50	58	4	5	4	4	1	6	5	5	4	5	4	3	4	5	5	3	5	6	3	5	5	6	6	4	5	5	5	7	5	4	1
	131	3	12-Mar-16	12-Mar-16	1	2	2	1	1		25	1		6	2	25	25	25	1	5	3	5	3	7	4	1	4	1	1	1	7	1	7	1	1	7	1	1	5	7	5	6	5	7	1	6	2	4	1
	132	1	12-Mar-16	12-Mar-16	1	2	1	2	2		39	1		8	2	38	37	38	5	1	5	1	1	5	2	5	2	4	3	3	4	7	4	5	7	2	4	5	5	2	2	3	3	4	7	4	6	2	5
	133	1	12-Mar-16	12-Mar-16	1	2	2	2	2		18	1		6	2	17	15	18	2	4	2	3	1	7	4	3	3	4	4	1	5	6	6	3	5	4	4	4	6	7	7	7	6	7	3	6	2	7	2
	134	1	12-Mar-16	12-Mar-16	1	2	1	9	10		22	1		7	2	21	18	22	4	3	4	2	1	5	1	6	2	4	2	3	3	7	5	4	6	3	5	5	3	6	3	3	2	3	5	6	6	6	2
	135	3	12-Mar-16	12-Mar-16	1	2	2	2	2		19	1		8	2	19	17	19	2	4	2	4	3	3	1	7	2	6	2	4	2	7	2	6	7	2	3	7	7	7	7	7	7	6	3	7	2	5	2
	136	3	12-Mar-16	12-Mar-16	1	2	1	2	2		26	1		5	2	26	26	26	2	1	2	4	3	5	4	4	5	4	5	4	4	4	5	3	4	5	3	4	3	7	5	5	5	6	6	7	2	2	2
	137	4	12-Mar-16	12-Mar-16	1	2	1	2	2		27	1		6	2	27	27	27	4	2	4	2	4	7	7	1	7	1	7	1	7	1	6	1	1	5	1	1	5	5	6	2	6	5	6	1	1	6	6
	138	3	12-Mar-16	12-Mar-16	1	2	2	2	2		19	1		7	2	19	17	19	4	1	5	2	3	3	4	4	3	4	3	6	5	5	3	5	5	3	5	4	5	5	5	5	3	6	5	6	5	2	2
	139	1	12-Mar-16	12-Mar-16	1	2	2	2	2		24	1		5	2	20	20	24	4	4	2	4	1	4	4	3	3	4	4	3	5	5	5	2	3	5	3	3	5	6	5	6	6	6	2	6	2	6	4
	140	4	12-Mar-16	12-Mar-16	1	2	2	2	2		33	1		9	2	33	29	33	1	4	1	4	4	1	1	7	1	7	1	7	1	7	1	7	7	1	7	7	5	6	2	6	4	6	1	6	2	4	1
	141	1	12-Mar-16	12-Mar-16	1	2	1	2	2		26	1		9	2	25	21	26	2	4	3	5	1	1	1	7	2	7	1	7	4	7	1	7	7	1	7	7	6	7	6	7	5	7	2	6	1	6	2
	142	1	12-Mar-16	12-Mar-16	1	2	2	2	2		22	1		8	2	20	18	22	4	3	4	3	1	5	2	1	3	2	3	3	2	4	5	5	4	2	6	3	6	6	7	7	5	6	3	7	3	6	2
	143	1	12-Mar-16	12-Mar-16	1	2	1	2	2		30	1		8	2	30	25	30	3	4	4	4	1	2	1	3	2	4	3	5	4	7	3	5	5	3	2	6	5	7	6	6	5	7	5	7	1	7	1
	144	2	12-Mar-16	12-Mar-16	1	2	1	1	11	Asian	29	1		5	2	29	27	29	4	4	2	5	2	5	1	2	3	4	3	3	1	7	3	7	7	2	5	6	6	7	6	6	7	6	3	6	2	6	1
	145	4	12-Mar-16	12-Mar-16	1	2	1	2	2		22	1		6	2	22	22	22	4	3	4	4	4	5	2	5	6	5	2	4	3	6	5	5	7	5	7	4	6	6	5	5	5	5	2	5	3	6	6
	146	3	12-Mar-16	12-Mar-16	1	2	2	2	2		28	1		6	2	27	23	28	2	4	3	3	3	2	2	5	2	3	5	3	5	5	6	6	7	5	2	5	3	5	4	5	4	3	5	5	5	2	1
	147	3	12-Mar-16	12-Mar-16	1	2	2	2	2		33	1		8	2	33	28	33	4	2	4	2	3	3	2	6	2	5	2	5	3	6	3	5	6	3	6	6	5	5	3	6	5	5	5	5	3	5	2
	148	1	12-Mar-16	12-Mar-16	1	2	2	2	2		40	1		9	2	38	34	40	2	2	4	4	1	5	1	7	1	7	1	3	1	7	1	6	7	1	7	7	5	7	5	6	6	7	2	7	2	5	5
	149	2	12-Mar-16	12-Mar-16	1	4	2	1	1		28	1		6	2	6	5	6	3	4	4	4	2	4	4	4	4	4	4	4	5	4	4	4	4	4	4	4	5	4	5	4	5	6	5	5	4	6	3
	150	3	12-Mar-16	12-Mar-16	1	2	1	2	2		63	1		9	2	63	59	63	2	2	2	1	3	2	1	7	1	7	1	4	1	7	1	7	7	1	4	7	4	7	4	6	5	7	1	5	2	1	1
	151	3	12-Mar-16	12-Mar-16	1	2	2	2	2		30	1		5	2	28	27	30	1	5	2	5	3	6	6	2	6	2	7	1	7	5	7	6	5	7	1	5	6	7	5	7	6	3	2	7	5	3	1
	152	1	12-Mar-16	12-Mar-16	1	2	2	1	1		24	1		8	2	22	22	24	4	4	5	3	1	1	2	6	1	5	5	5	3	7	3	3	7	5	4	6	1	5	3	3	2	5	6	3	6	2	2
	153	1	12-Mar-16	12-Mar-16	1	2	2	2	2		36	1		6	2	35	30	36	4	4	5	4	1	6	3	4	4	5	5	2	6	7	4	6	6	3	5	5	4	6	3	3	3	5	7	5	3	6	5
	154	4	12-Mar-16	12-Mar-16	1	2	2	2	2		33	1		6	2	33	33	33	4	1	5	2	4	5	2	6	2	6	2	5	2	7	3	3	7	3	3	5	3	6	3	5	2	5	7	2	3	2	2
	155	1	12-Mar-16	12-Mar-16	1	2	2	1	1		26	1		5	2	21	21	26	5	3	4	2	1	4	1	6	1	6	2	4	4	4	4	5	4	4	4	4	1	1	1	1	1	1	7	1	4	1	1
	156	1	12-Mar-16	12-Mar-16	1	2	2	2	2		22	1		5	2	22	22	22	5	1	4	2	1	5	2	2	4	4	3	2	3	6	4	2	5	4	4	6	5	5	6	7	3	6	7	5	3	5	2
	157	2	12-Mar-16	12-Mar-16	1	2	2	2	2		25	1		6	2	22	18	24	4	2	5	4	2	6	1	1	5	1	3	1	2	7	6	3	7	3	6	4	5	7	5	7	5	6	5	6	2	4	1
	158	1	12-Mar-16	12-Mar-16	1	2	1	2	2		20	1		8	2	20	20	20	4	3	3	3	1	4	4	4	4	4	4	5	4	5	4	5	5	4	4	5	4	6	5	7	3	7	2	5	1	3	3
	159	2	12-Mar-16	12-Mar-16	1	2	2	2	2		21	1		5	2	20	17	21	2	4	2	2	2	7	6	3	7	4	6	1	7	7	6	4	6	4	4	5	6	6	4	7	6	7	6	6	6	4	2
	160	4	12-Mar-16	12-Mar-16	1	3	1	3	8		23	1		5	2	23	23	23	3	3	3	3	4	4	3	6	4	6	4	6	6	5	4	5	6	7	2	4	4	3	4	4	4	4	3	4	4	5	4
	161	4	12-Mar-16	12-Mar-16	1	2	1	9	2		27	1		5	2	27	27	27	4	4	4	2	4	6	5	3	5	5	5	2	5	6	6	2	5	6	3	5	5	5	5	5	5	5	5	5	5	3	3
	162	1	12-Mar-16	12-Mar-16	1	2	2	2	2		30	1		6	2	26	25	30	2	4	4	5	1	3	1	5	2	3	2	3	3	7	5	5	6	3	5	5	5	6	5	7	5	3	3	6	5	3	2
	163	1	12-Mar-16	12-Mar-16	1	2	2	2	2		21	1		8	2	21	20	21	4	2	4	3	1	6	1	7	2	6	2	2	1	7	4	4	7	2	6	7	5	6	5	7	5	5	4	5	2	4	2
	164	4	12-Mar-16	12-Mar-16	1	2	2	2	2		39	1		5	2	36	35	39	2	4	2	4	4	6	2	3	4	5	3	3	2	7	4	5	6	2	2	5	6	6	6	7	5	7	3	5	2	6	2
	165	2	12-Mar-16	12-Mar-16	1	2	2	2	2		18	1		1	2	16	16	16	2	5	1	4	2	6	6	1	7	1	6	2	6	1	6	1	1	6	2	1	5	7	6	5	6	5	6	6	4	3	1
	166	1	12-Mar-16	12-Mar-16	1	2	2	2	2		26	1		3	2	25	24	26	4	2	3	2	1	7	5	7	4	4	3	3	6	7	5	1	7	3	1	2	4	7	5	5	6	2	5	5	6	1	2
	167	2	12-Mar-16	12-Mar-16	1	2	2	2	2		23	1		5	1	23	23	23	4	3	3	3	2	2	1	6	4	3	4	6	3	7	3	6	7	3	6	7	5	7	4	6	5	7	4	5	2	4	4
	168	2	12-Mar-16	12-Mar-16	1	2	1	2	2		43	1		7	2	43	43	43	4	4	4	4	2	6	5	3	5	3	2	2	6	5	6	2	2	6	6	2	6	6	6	6	6	6	6	6	2	6	6
	169	1	12-Mar-16	12-Mar-16	1	2	1	2	2		19	1		7	2	19	19	19	4	4	4	3	1	5	1	3	2	3	3	4	4	6	4	4	6	3	3	6	7	7	4	7	5	7	5	7	1	7	2
	170	2	12-Mar-16	12-Mar-16	1	2	2	1	1		29	1		6	2	28	26	26	2	4	2	4	2	5	3	5	4	5	3	3	5	5	5	3	5	3	5	4	5	6	5	5	5	4	3	5	4	3	3
	171	2	12-Mar-16	12-Mar-16	1	2	2	2	2		18	1		3	2	18	15	18	4	2	3	4	2	5	1	6	1	6	2	3	5	7	6	1	3	5	7	3	3	7	7	6	5	5	1	6	6	2	5
	172	4	12-Mar-16	12-Mar-16	1	2	2	2	10		21	1		5	2	19	16	21	4	4	4	2	4	6	3	5	3	3	3	3	4	7	4	2	4	4	4	5	4	6	4	6	5	7	4	6	7	5	4
	173	3	12-Mar-16	12-Mar-16	1	2	2	2	2		21	1		1	2	21	21	21	2	5	2	5	3	6	6	4	4	5	4	2	4	3	4	4	3	4	4	4	5	7	7	6	5	6	2	7	1	7	3
	174	2	12-Mar-16	12-Mar-16	1	2	2	2	11	European American	33	1	USA	6	2	33	33	33	3	3	3	3	2	3	4	4	4	5	3	3	4	5	5	4	5	5	4	5	4	5	5	4	6	4	4	5	5	4	4
	175	3	12-Mar-16	12-Mar-16	1	2	2	2	2		49	1		7	2	49	45	49	1	3	2	5	3	4	1	6	2	7	1	3	2	7	2	6	5	2	6	5	7	7	5	7	6	6	2	6	1	6	1
	176	1	12-Mar-16	12-Mar-16	1	2	1	3	3		41	1		4	2	41	41	41	5	2	4	2	1	7	1	7	2	6	2	1	1	7	5	6	7	1	7	7	7	7	7	7	6	7	7	7	1	5	3
	177	2	12-Mar-16	12-Mar-16	1	2	1	2	2		32	1		3	2	32	27	32	4	2	4	4	2	6	3	6	3	3	3	1	3	7	4	3	6	2	5	5	2	6	5	6	5	6	3	6	2	6	2
	178	4	12-Mar-16	12-Mar-16	1	2	2	2	2		58	1		6	2	57	53	58	2	4	2	4	4	7	2	6	1	7	1	1	3	2	7	2	2	5	2	3	6	6	5	4	6	5	2	5	2	5	3
	179	2	12-Mar-16	12-Mar-16	1	2	2	2	2		36	1		8	2	36	32	36	3	4	3	4	2	4	1	6	2	4	3	3	1	6	3	6	6	2	6	6	6	7	7	6	6	5	4	7	3	5	3
	180	1	12-Mar-16	12-Mar-16	1	2	2	2	2		60	1		3	2	60	55	60	2	3	2	4	1	5	7	3	3	3	5	5	5	5	5	1	3	5	3	3	7	7	6	7	7	7	2	7	1	5	2
	181	3	12-Mar-16	12-Mar-16	1	2	2	2	2		25	1		4	2	24	22	25	5	1	5	1	3	7	7	2	5	1	5	1	7	7	7	1	7	4	7	7	1	1	1	1	1	1	7	1	7	1	1
	182	3	12-Mar-16	12-Mar-16	1	2	1	2	2		29	1		8	2	29	25	29	2	5	4	4	3	5	2	5	2	5	2	6	2	7	3	3	5	3	5	4	6	6	5	3	5	5	3	6	5	3	1
	183	4	12-Mar-16	12-Mar-16	1	2	2	2	2		29	1		5	2	28	27	29	5	5	4	5	4	6	3	3	6	5	5	2	2	7	5	5	6	4	5	6	4	7	6	7	4	2	3	7	6	2	3
	184	4	12-Mar-16	12-Mar-16	1	2	2	2	2		39	1		1	2	39	39	39	4	4	4	4	4	5	4	4	4	4	5	4	3	4	4	3	1	4	4	4	3	3	4	2	3	2	4	2	3	3	2
	185	4	12-Mar-16	12-Mar-16	1	2	1	2	2		43	1		1	2	43	43	43	4	3	4	2	4	7	5	1	2	5	2	1	7	3	7	1	1	7	3	1	5	5	5	5	5	4	6	5	3	3	5
	186	4	12-Mar-16	13-Mar-16	1	2	1	2	2		18	1		1	2	17	15	18	2	2	4	4	4	7	4	3	4	4	4	1	4	7	4	6	6	4	3	4	3	5	6	5	2	5	3	5	3	5	6
	187	1	12-Mar-16	13-Mar-16	1	2	2	1	1		23	1		6	2	23	20	23	4	2	5	4	1	5	1	5	5	3	3	2	1	7	6	2	5	3	5	5	2	7	6	6	3	6	5	5	3	5	2
	188	1	12-Mar-16	13-Mar-16	1	2	2	6	7		22	1		3	2	21	19	22	4	4	2	4	1	7	3	4	4	4	4	1	5	5	5	1	3	3	3	2	5	5	5	6	5	5	4	5	2	6	1
	189	4	12-Mar-16	13-Mar-16	1	2	2	2	2		30	1		2	2	30	30	30	2	4	2	4	4	6	3	6	3	5	3	2	2	6	4	3	5	3	5	6	5	6	6	5	6	2	3	5	6	3	3
	190	2	12-Mar-16	13-Mar-16	1	2	2	2	2		32	1		1	2	32	32	32	1	5	3	5	2	4	4	4	5	4	3	5	4	4	7	5	2	3	3	1	6	7	7	6	6	6	4	7	2	7	6
	191	1	12-Mar-16	13-Mar-16	1	2	2	9	2		57	1		3	1	47	40	47	3	4	4	3	1	7	2	4	5	4	4	1	1	7	2	6	5	2	3	7	6	6	7	7	6	6	4	6	1	6	5
	192	3	13-Mar-16	13-Mar-16	1	2	1	1	1		31	1		3	2	31	27	31	4	2	4	2	3	6	4	5	2	5	3	2	4	7	5	2	7	5	4	5	4	6	4	6	4	6	4	5	3	5	4
	193	2	13-Mar-16	13-Mar-16	1	2	1	2	2		48	1		3	2	48	44	48	4	2	4	4	2	7	1	7	3	6	5	2	1	7	6	5	6	5	1	6	5	7	5	5	5	7	5	5	1	7	4
	194	4	13-Mar-16	13-Mar-16	1	2	1	2	2		19	1		3	2	19	17	19	2	4	2	4	4	4	3	5	4	5	4	4	5	7	4	3	5	4	5	5	6	7	7	6	5	7	3	6	1	5	2
	195	1	13-Mar-16	13-Mar-16	1	2	2	2	2		52	1		3	2	52	50	52	3	3	3	3	1	6	2	6	2	2	2	3	4	5	6	3	6	2	5	5	5	6	5	4	5	3	4	5	5	3	2
	196	4	13-Mar-16	13-Mar-16	1	2	2	2	2		21	1		5	2	21	16	21	5	2	4	1	4	4	2	5	2	5	2	2	4	7	6	3	4	4	2	2	7	6	3	7	5	3	2	5	5	3	2
	197	1	13-Mar-16	13-Mar-16	1	2	2	2	2		18	1		3	2	17	14	18	4	2	4	5	1	7	2	6	5	4	5	1	5	7	5	3	6	3	2	2	7	7	7	7	7	7	5	6	1	5	2
	198	4	13-Mar-16	13-Mar-16	1	2	2	2	2		25	1		5	2	25	20	25	4	3	3	3	4	5	5	5	6	5	5	6	6	5	5	5	5	6	4	4	5	6	5	3	3	5	6	6	5	5	4
	199	3	13-Mar-16	13-Mar-16	1	2	1	2	2		42	1		1	2	42	42	42	2	5	4	5	3	7	7	1	7	1	7	1	7	1	7	1	1	7	1	1	7	7	7	7	7	7	5	7	1	5	7
	200	2	13-Mar-16	13-Mar-16	1	2	1	2	11		59	1		2	2	58	56	59	2	4	2	4	2	7	6	2	6	2	6	2	7	5	7	1	1	7	2	1	7	6	6	7	6	6	2	6	2	5	3
	201	4	13-Mar-16	13-Mar-16	1	2	2	2	2		18	1		3	2	17	13	18	2	4	4	4	4	6	3	5	3	4	3	2	5	4	4	3	5	5	3	3	4	6	5	6	5	5	3	6	3	4	2
	202	3	13-Mar-16	13-Mar-16	1	2	2	2	2		45	1		3	2	45	40	42	2	5	2	5	3	7	7	4	4	4	5	1	7	1	7	3	1	4	1	1	7	7	7	7	7	6	1	7	3	1	7
	203	4	13-Mar-16	13-Mar-16	1	2	2	2	2		33	1		4	2	33	30	33	2	4	4	2	4	7	3	3	3	5	3	1	6	5	7	1	2	3	5	2	5	6	5	6	4	4	3	5	4	6	3
	204	1	13-Mar-16	13-Mar-16	1	2	2	2	2		40	1		3	2	38	36	40	3	2	4	3	1	6	4	4	4	4	4	2	4	4	6	4	4	4	4	1	5	6	4	6	5	4	5	4	4	3	4
	205	2	13-Mar-16	13-Mar-16	1	2	1	2	2		55	1		3	2	55	53	55	3	2	2	3	2	5	5	3	5	3	5	2	4	5	6	3	4	4	4	3	6	6	4	6	6	4	3	6	5	3	4
	206	3	13-Mar-16	13-Mar-16	1	2	1	2	2		22	1		2	2	22	19	22	4	4	2	5	3	7	7	1	7	1	7	1	7	1	7	1	1	6	2	1	5	5	6	2	6	1	5	3	7	2	4
[truncated: 112 more columns]
