# Supplementary material for: Bridging Political Divides: Perceived Threat and Uncertainty Avoidance Help Explain the Relationship Between Political Ideology and Immigrant Attitudes Within Diverse Intergroup Contexts
Source: Front Psychol. 2019 Jun 14;10:1236. doi: 10.3389/fpsyg.2019.01236 (PMC6587119; doi:10.3389/fpsyg.2019.01236)
Supplement: Supplementary file 4 [file Data_Sheet_3.CSV]

Data Dictionary for Threat & Uncertainty-Avoidance Study 2
Variable	Variable name	Measurement unit	Allowed values	Description
Arbitrary Participant ID number	Participant	Numeric	1-331	ID number assigned to participant in sequential order
Participation start date	StartDate	mm-dd-yyyy	7-Oct-16	Participation start date
Participation end date	EndDate	mm-dd-yyyy	13/7/2016	Participation end date
Consent	Consent	1-2	1 = yes, consent granted, 2 = no	participant granting consent to complete the study
Select4	Select4	1-6	1-6	In order to help us check that the data is writing correctly for this study please select answer number 4 from the options below which will place a single tick next to this option.
Participant's gender	Gender	1-2	1 = Female, 2 = Male	Please indicate your gender by using the mouse to click on the appropriate box.
Participant's ethnicity	Ethnicity	1-10	1 = Southeast Asian, 2 = White/Caucasian, 3 = African American/Black, 4 = Afro-Caribbean/African, 5 = Middle Eastern or North African, 6 = Pakistani, 7 = Indian or Indian Subcontinent, 8 = Native American/Alaskan Native, 9 = Pacific Islander, 10 = Hispanic/Latina/Latino	Please indicate your race (or ethnicity) by using the mouse to click on the appropriate box. You will have a chance to specify or expand upon it more on the next question.
Participant's ethnicity2	Ethnicity2	1-11	1 = Southeast Asian, 2 = White/Caucasian, 3 = African American/Black, 4 = Afro-Caribbean/African, 5 = Middle Eastern or North African, 6 = Pakistani, 7 = Indian or Indian Subcontinent, 8 = Native American/Alaskan Native, 9 = Pacific Islander, 10 = Hispanic/Latina/Latino, 11 = Other	Please select "other" if you would not include yourself as a member of one of the ethnic groups listed in 1 through 10, or if you would like to further specify your previous answer. Please indicate your race or ethnicity by using the mouse to click on the appropriate box.
Paricipant's ethnicity, other completion	Ethnicity3	Text	Short answer text completion	If you selected other, please specify your race or ethnicity:
Age of participants in years	Age	Whole number	Whole number	Please type in your age. (please use a number, e.g., 19)
Country currently living in	countrylive	1-3	1 = USA, 2 = UK, 3 = Other	In what country do you live?
Country text	countrylive2	Text	Short answer text completion	If you selected other please specify what country you live in.
Political ideology rating	Politic	1-9	1 = Extremely Conservative, 2 = Very Conservative, 3 = Moderately Conservative, 4 = Somewhat Conservative, 5 = Moderate, 6 = Somewhat Liberal, 7 = Moderately Liberal, 8 = Very Liberal, 9 = Extremely Liberal	Please rate your, personal political orientation:
English is your first language	efl	1-2	1 = No, 2 = Yes
Years living in USA	years	Whole number	Whole number	How many years have you lived in the United States?
Need for cognition item 9	Ncog9	1-5	1 = Extremely unlike me, 2 = Somewhat unlike me, 3 = Uncertain, 4 = Somewhat like me, 5 = Extremely like me	I like tasks that require little thought once I've learned them.
Need for cognition item 6	Ncog6	1-5	1 = Extremely unlike me, 2 = Somewhat unlike me, 3 = Uncertain, 4 = Somewhat like me, 5 = Extremely like me	I find satisfaction in deliberating hard for many hours.
Need for cognition item 8	Ncog8	1-5	1 = Extremely unlike me, 2 = Somewhat unlike me, 3 = Uncertain, 4 = Somewhat like me, 5 = Extremely like me	I prefer to think about small, daily projects to long-term ones.
Need for cognition item 2	Ncog2	1-5	1 = Extremely unlike me, 2 = Somewhat unlike me, 3 = Uncertain, 4 = Somewhat like me, 5 = Extremely like me	I like to have the responsibility of handling a situation that requires a lot of thinking.
Randomization to order of mediators	Randomize	1-2	1-2	Randomized order of mediators: 1 = Threat1st then UA, 2 = UA1st then Threat
Perceived Realistic Threat from Outgroups 1	realp1	1-7	1 = Disagree strongly, 2 = Disagree moderately, 3 = Disagree somewhat, 4 = Neither agree nor disagree, 5 = Agree somewhat, 6 = Agree moderately, 7 = Agree strongly	Outgroups hold too many positions of power and responsibility in this country.
realp2	realp2	1-7	1 = Disagree strongly, 2 = Disagree moderately, 3 = Disagree somewhat, 4 = Neither agree nor disagree, 5 = Agree somewhat, 6 = Agree moderately, 7 = Agree strongly	Outgroups dominate American politics more than they should.
realp3	realp3	1-7	1 = Disagree strongly, 2 = Disagree moderately, 3 = Disagree somewhat, 4 = Neither agree nor disagree, 5 = Agree somewhat, 6 = Agree moderately, 7 = Agree strongly	When outgroups are in positions of authority, they discriminate against my group when making hiring decisions.
realp4	realp4	1-7	1 = Disagree strongly, 2 = Disagree moderately, 3 = Disagree somewhat, 4 = Neither agree nor disagree, 5 = Agree somewhat, 6 = Agree moderately, 7 = Agree strongly	Too much money is spent on educational programs that benefit outgroups.
realp5	realp5	1-7	1 = Disagree strongly, 2 = Disagree moderately, 3 = Disagree somewhat, 4 = Neither agree nor disagree, 5 = Agree somewhat, 6 = Agree moderately, 7 = Agree strongly	Outgroups have more economic power than they deserve in this country.
realp6	realp6	1-7	1 = Disagree strongly, 2 = Disagree moderately, 3 = Disagree somewhat, 4 = Neither agree nor disagree, 5 = Agree somewhat, 6 = Agree moderately, 7 = Agree strongly	Outgroups receive too much of the money spent on healthcare and childcare.
realp7	realp7	1-7	1 = Disagree strongly, 2 = Disagree moderately, 3 = Disagree somewhat, 4 = Neither agree nor disagree, 5 = Agree somewhat, 6 = Agree moderately, 7 = Agree strongly	Too little money is spent on education for outgroups.
realp8	realp8	1-7	1 = Disagree strongly, 2 = Disagree moderately, 3 = Disagree somewhat, 4 = Neither agree nor disagree, 5 = Agree somewhat, 6 = Agree moderately, 7 = Agree strongly	The tax system favors outgroups.
realp9	realp9	1-7	1 = Disagree strongly, 2 = Disagree moderately, 3 = Disagree somewhat, 4 = Neither agree nor disagree, 5 = Agree somewhat, 6 = Agree moderately, 7 = Agree strongly	Many companies hire less qualified members of outgroups over more qualified members of my group.
realp10	realp10	1-7	1 = Disagree strongly, 2 = Disagree moderately, 3 = Disagree somewhat, 4 = Neither agree nor disagree, 5 = Agree somewhat, 6 = Agree moderately, 7 = Agree strongly	Outgroups have more political power than they deserve in this country.
realp11	realp11	1-7	1 = Disagree strongly, 2 = Disagree moderately, 3 = Disagree somewhat, 4 = Neither agree nor disagree, 5 = Agree somewhat, 6 = Agree moderately, 7 = Agree strongly	Public service agencies favor outgroups over my group.
realp12	realp12	1-7	1 = Disagree strongly, 2 = Disagree moderately, 3 = Disagree somewhat, 4 = Neither agree nor disagree, 5 = Agree somewhat, 6 = Agree moderately, 7 = Agree strongly	The legal system is more strict on outgroups than on my group.
Perceived Symbolic Threat from Outgroups 1	symbolicp1	1-7	1 = Disagree strongly, 2 = Disagree moderately, 3 = Disagree somewhat, 4 = Neither agree nor disagree, 5 = Agree somewhat, 6 = Agree moderately, 7 = Agree strongly	My group has very different values from outgroups.
symbolicp2	symbolicp2	1-7	1 = Disagree strongly, 2 = Disagree moderately, 3 = Disagree somewhat, 4 = Neither agree nor disagree, 5 = Agree somewhat, 6 = Agree moderately, 7 = Agree strongly	Outgroups have no right to think they have better values than my group.
symbolicp3	symbolicp3	1-7	1 = Disagree strongly, 2 = Disagree moderately, 3 = Disagree somewhat, 4 = Neither agree nor disagree, 5 = Agree somewhat, 6 = Agree moderately, 7 = Agree strongly	Outgroups want their rights to be put ahead of the rights of my group.
symbolicp4	symbolicp4	1-7	1 = Disagree strongly, 2 = Disagree moderately, 3 = Disagree somewhat, 4 = Neither agree nor disagree, 5 = Agree somewhat, 6 = Agree moderately, 7 = Agree strongly	Outgroups don�t understand the way my group views the world.
symbolicp5	symbolicp5	1-7	1 = Disagree strongly, 2 = Disagree moderately, 3 = Disagree somewhat, 4 = Neither agree nor disagree, 5 = Agree somewhat, 6 = Agree moderately, 7 = Agree strongly	Outgroups do not value the rights granted by the Constitution (life, liberty, and the pursuit of happiness) as much as my group does.
symbolicp6	symbolicp6	1-7	1 = Disagree strongly, 2 = Disagree moderately, 3 = Disagree somewhat, 4 = Neither agree nor disagree, 5 = Agree somewhat, 6 = Agree moderately, 7 = Agree strongly	Outgroups and my group have different family values.
symbolicp7	symbolicp7	1-7	1 = Disagree strongly, 2 = Disagree moderately, 3 = Disagree somewhat, 4 = Neither agree nor disagree, 5 = Agree somewhat, 6 = Agree moderately, 7 = Agree strongly	Outgroups don�t value the traditions of their group as much as my group does.
symbolicp8	symbolicp8	1-7	1 = Disagree strongly, 2 = Disagree moderately, 3 = Disagree somewhat, 4 = Neither agree nor disagree, 5 = Agree somewhat, 6 = Agree moderately, 7 = Agree strongly	Outgroups regard themselves as morally superior to my group.
symbolicp9	symbolicp9	1-7	1 = Disagree strongly, 2 = Disagree moderately, 3 = Disagree somewhat, 4 = Neither agree nor disagree, 5 = Agree somewhat, 6 = Agree moderately, 7 = Agree strongly	The values of outgroups regarding work are different from those of my group.
symbolicp10	symbolicp10	1-7	1 = Disagree strongly, 2 = Disagree moderately, 3 = Disagree somewhat, 4 = Neither agree nor disagree, 5 = Agree somewhat, 6 = Agree moderately, 7 = Agree strongly	Most members of outgroups will never understand what members of my group are like.
symbolicp11	symbolicp11	1-7	1 = Disagree strongly, 2 = Disagree moderately, 3 = Disagree somewhat, 4 = Neither agree nor disagree, 5 = Agree somewhat, 6 = Agree moderately, 7 = Agree strongly	Outgroups should not try to impose their values on my group.
symbolicp12	symbolicp12	1-7	1 = Disagree strongly, 2 = Disagree moderately, 3 = Disagree somewhat, 4 = Neither agree nor disagree, 5 = Agree somewhat, 6 = Agree moderately, 7 = Agree strongly	My group does not get as much respect from outgroups as they deserve.
System Threat item from Jost et al., 2007	systhrea	1-7	1 = Disagree strongly, 2 = Disagree moderately, 3 = Disagree somewhat, 4 = Neither agree nor disagree, 5 = Agree somewhat, 6 = Agree moderately, 7 = Agree strongly	Our way of life is seriously threatened by the forces of terrorism in the world.
Openness item 5; to be reverse scored	open5	1-7	1 = Disagree strongly, 2 = Disagree moderately, 3 = Disagree somewhat, 4 = Neither agree nor disagree, 5 = Agree somewhat, 6 = Agree moderately, 7 = Agree strongly	I am someone who is original, comes up with new ideas.
Openness item 10; to be reverse scored	open10	1-7	1 = Disagree strongly, 2 = Disagree moderately, 3 = Disagree somewhat, 4 = Neither agree nor disagree, 5 = Agree somewhat, 6 = Agree moderately, 7 = Agree strongly	� is curious about many different things
Openness item 15; to be reverse scored	open15	1-7	1 = Disagree strongly, 2 = Disagree moderately, 3 = Disagree somewhat, 4 = Neither agree nor disagree, 5 = Agree somewhat, 6 = Agree moderately, 7 = Agree strongly	� is ingenious, a deep thinker
Openness item 20; to be reverse scored	open20	1-7	1 = Disagree strongly, 2 = Disagree moderately, 3 = Disagree somewhat, 4 = Neither agree nor disagree, 5 = Agree somewhat, 6 = Agree moderately, 7 = Agree strongly	� has an active imagination
Openness item 25; to be reverse scored	open25	1-7	1 = Disagree strongly, 2 = Disagree moderately, 3 = Disagree somewhat, 4 = Neither agree nor disagree, 5 = Agree somewhat, 6 = Agree moderately, 7 = Agree strongly	� is inventive
Openness item 30; to be reverse scored	open30	1-7	1 = Disagree strongly, 2 = Disagree moderately, 3 = Disagree somewhat, 4 = Neither agree nor disagree, 5 = Agree somewhat, 6 = Agree moderately, 7 = Agree strongly	� values artistic, aesthetic experiences
Openness item 35	open35	1-7	1 = Disagree strongly, 2 = Disagree moderately, 3 = Disagree somewhat, 4 = Neither agree nor disagree, 5 = Agree somewhat, 6 = Agree moderately, 7 = Agree strongly	� prefers work that is routine
Openness item 40; to be reverse scored	open40	1-7	1 = Disagree strongly, 2 = Disagree moderately, 3 = Disagree somewhat, 4 = Neither agree nor disagree, 5 = Agree somewhat, 6 = Agree moderately, 7 = Agree strongly	� likes to reflect, play with ideas
Openness item 41	open41	1-7	1 = Disagree strongly, 2 = Disagree moderately, 3 = Disagree somewhat, 4 = Neither agree nor disagree, 5 = Agree somewhat, 6 = Agree moderately, 7 = Agree strongly	� has few artistic interests
Openness item 44; to be reverse scored	open44	1-7	1 = Disagree strongly, 2 = Disagree moderately, 3 = Disagree somewhat, 4 = Neither agree nor disagree, 5 = Agree somewhat, 6 = Agree moderately, 7 = Agree strongly	� is sophisticated in art, music, or literature
ambig1	ambig1	1-7	1 = Disagree strongly, 2 = Disagree moderately, 3 = Disagree somewhat, 4 = Neither agree nor disagree, 5 = Agree somewhat, 6 = Agree moderately, 7 = Agree strongly	An expert who doesn�t come up with a definite answer probably doesn�t know too much.
ambig13; to be reverse scored	ambig13	1-7	1 = Disagree strongly, 2 = Disagree moderately, 3 = Disagree somewhat, 4 = Neither agree nor disagree, 5 = Agree somewhat, 6 = Agree moderately, 7 = Agree strongly	People who insist upon a yes or no answer just don�t know how complicated things really are.
ambign3	ambign3	1-7	1 = Disagree strongly, 2 = Disagree moderately, 3 = Disagree somewhat, 4 = Neither agree nor disagree, 5 = Agree somewhat, 6 = Agree moderately, 7 = Agree strongly	I have always felt there is a clear difference between right and wrong.
ambign4; to be reverse scored	ambign4	1-7	1 = Disagree strongly, 2 = Disagree moderately, 3 = Disagree somewhat, 4 = Neither agree nor disagree, 5 = Agree somewhat, 6 = Agree moderately, 7 = Agree strongly	There is not necessarily a right way and a wrong way to do everything.
Need for cognition item 1	Ncog1	1-5	1 = Extremely unlike me, 2 = Somewhat unlike me, 3 = Uncertain, 4 = Somewhat like me, 5 = Extremely like me	I would prefer complex to simple problems.
Need for cognition item 7	Ncog7	1-5	1 = Extremely unlike me, 2 = Somewhat unlike me, 3 = Uncertain, 4 = Somewhat like me, 5 = Extremely like me	I only think as hard as I have to.
Need for cognition item 11	Ncog11	1-5	1 = Extremely unlike me, 2 = Somewhat unlike me, 3 = Uncertain, 4 = Somewhat like me, 5 = Extremely like me	I really enjoy a task that involves coming up with new solutions to problems.
Need for cognition item 13	Ncog13	1-5	1 = Extremely unlike me, 2 = Somewhat unlike me, 3 = Uncertain, 4 = Somewhat like me, 5 = Extremely like me	I prefer my life to be filled with puzzles that I must solve.
Attitudes toward immigrants1	thermo1	1-9	1 = Extremely Warm, 2 = Very Warm, 3 = Moderately Warm, 4 = Somewhat Warm, 5 = Neither, 6 = Somewhat Cold, 7 = Moderately Cold, 8 = Very Cold, 9 = Extremely Cold	thermo1: Please rate your feelings toward immigrants on the following evaluative dimension:
Attitudes toward immigrants2	thermo2	1-9	1 = Extremely Negative, 2 = Very Negative, 3 = Moderately Negative, 4 = Somewhat Negative, 5 = Neither, 6 = Somewhat Positive, 7 = Moderately Positive, 8 = Very Positive, 9 = Extremely Positive	thermo2: Please rate your feelings toward immigrants on the following evaluative dimension:
Attitudes toward immigrants3	thermo3	1-9	1 = Extremely Friendly, 2 = Very Friendly, 3 = Moderately Friendly, 4 = Somewhat Friendly, 5 = Neither, 6 = Somewhat Unfriendly, 7 = Moderately Unfriendly, 8 = Very Unfriendly, 9 = Extremely Unfriendly	thermo3: Please rate your feelings toward immigrants on the following evaluative dimension:
Attitudes toward immigrants4	thermo4	1-9	1 = Extremely Suspicious, 2 = Very Suspicious, 3 = Moderately Suspicious, 4 = Somewhat Suspicious, 5 = Neither, 6 = Somewhat Trusting, 7 = Moderately Trusting, 8 = Very Trusting, 9 = Extremely Trusting	thermo4: Please rate your feelings toward immigrants on the following evaluative dimension:
Attitudes toward immigrants5	thermo5	1-9	1 = Extreme Admiration, 2 = High Admiration, 3 = Moderate Admiration, 4 = Some Admiration, 5 = Neither, 6 = Some Disgust, 7 = Moderate Disgust, 8 = High Disgust, 9 = Extreme Disgust	thermo5: Please rate your feelings toward immigrants on the following evaluative dimension:
Negative attitudes toward immigrants1	thermN1	1-10	1 = No disapproval at all, 2, 3, 4, 5, 6, 7, 8, 9, 10 = Extreme disapproval	thermN1: On the scale below, please indicate the degree to which you feel disapproval toward immigrants.
Negative attitudes toward immigrants2	thermN2	1-10	1 = No resentment at all, 2, 3, 4, 5, 6, 7, 8, 9, 10 = Extreme resentment	thermN2: On the scale below, please indicate the degree to which you feel resentment toward immigrants.
Negative attitudes toward immigrants2	thermN3	1-10	1 = No dislike at all, 2, 3, 4, 5, 6, 7, 8, 9, 10 = Extreme dislike	thermN3: On the scale below, please indicate the degree to which you feel dislike toward immigrants.
Negative attitudes toward immigrants4	thermN4	1-10	1 = No disdain at all, 2, 3, 4, 5, 6, 7, 8, 9, 10 = Extreme disdain	thermN4: On the scale below, please indicate the degree to which you feel disdain toward immigrants.
Negative attitudes toward immigrants5	thermN5	1-10	1 = No hatred at all, 2, 3, 4, 5, 6, 7, 8, 9, 10 = Extreme hatred	thermN5: On the scale below, please indicate the degree to which you feel hatred toward immigrants.
Social Dominance Orientation1 from Pratto et al., 1994, scale	SDOg1	1-7	1 = Very Negative, 2 = Negative, 3 = Slightly negative, 4 = Neither positive nor negative, 5 = Slightly positive, 6 = Positive, 7 = Very positive	Some groups of people are simply inferior to other groups.
Social Dominance Orientation2 from Pratto et al., 1994, scale	SDOg2	1-7	1 = Very Negative, 2 = Negative, 3 = Slightly negative, 4 = Neither positive nor negative, 5 = Slightly positive, 6 = Positive, 7 = Very positive	In getting what you want, it is sometimes necessary to use force against other groups.
Social Dominance Orientation3 from Pratto et al., 1994, scale	SDOg3	1-7	1 = Very Negative, 2 = Negative, 3 = Slightly negative, 4 = Neither positive nor negative, 5 = Slightly positive, 6 = Positive, 7 = Very positive	It's OK if some groups have more of a chance in life than others.
Social Dominance Orientation4 from Pratto et al., 1994, scale	SDOg4	1-7	1 = Very Negative, 2 = Negative, 3 = Slightly negative, 4 = Neither positive nor negative, 5 = Slightly positive, 6 = Positive, 7 = Very positive	To get ahead in life, it is sometimes necessary to step on other groups.
Social Dominance Orientation5 from Pratto et al., 1994, scale	SDOg5	1-7	1 = Very Negative, 2 = Negative, 3 = Slightly negative, 4 = Neither positive nor negative, 5 = Slightly positive, 6 = Positive, 7 = Very positive	If certain groups stayed in their place, we would have fewer problems.
Social Dominance Orientation6 from Pratto et al., 1994, scale	SDOg6	1-7	1 = Very Negative, 2 = Negative, 3 = Slightly negative, 4 = Neither positive nor negative, 5 = Slightly positive, 6 = Positive, 7 = Very positive	It's probably a good thing that certain groups are at the top and other groups are at the bottom.
Social Dominance Orientation7 from Pratto et al., 1994, scale	SDOg7	1-7	1 = Very Negative, 2 = Negative, 3 = Slightly negative, 4 = Neither positive nor negative, 5 = Slightly positive, 6 = Positive, 7 = Very positive	Inferior groups should stay in their place.
Social Dominance Orientation8 from Pratto et al., 1994, scale	SDOg8	1-7	1 = Very Negative, 2 = Negative, 3 = Slightly negative, 4 = Neither positive nor negative, 5 = Slightly positive, 6 = Positive, 7 = Very positive	Sometimes other groups must be kept in their place.
Social Dominance Orientation9 from Pratto et al., 1994, scale	SDOg9	1-7	1 = Very Negative, 2 = Negative, 3 = Slightly negative, 4 = Neither positive nor negative, 5 = Slightly positive, 6 = Positive, 7 = Very positive	It would be good if groups could be equal.
Social Dominance Orientation10 from Pratto et al., 1994, scale	SDOg10	1-7	1 = Very Negative, 2 = Negative, 3 = Slightly negative, 4 = Neither positive nor negative, 5 = Slightly positive, 6 = Positive, 7 = Very positive	Group equality should be our ideal.
Social Dominance Orientation11 from Pratto et al., 1994, scale	SDOg11	1-7	1 = Very Negative, 2 = Negative, 3 = Slightly negative, 4 = Neither positive nor negative, 5 = Slightly positive, 6 = Positive, 7 = Very positive	All groups should be given an equal chance in life.
Social Dominance Orientation12 from Pratto et al., 1994, scale	SDOg12	1-7	1 = Very Negative, 2 = Negative, 3 = Slightly negative, 4 = Neither positive nor negative, 5 = Slightly positive, 6 = Positive, 7 = Very positive	We should do what we can to equalize conditions for different groups.
Social Dominance Orientation13 from Pratto et al., 1994, scale	SDOg13	1-7	1 = Very Negative, 2 = Negative, 3 = Slightly negative, 4 = Neither positive nor negative, 5 = Slightly positive, 6 = Positive, 7 = Very positive	Increased social equality.
Social Dominance Orientation14 from Pratto et al., 1994, scale	SDOg14	1-7	1 = Very Negative, 2 = Negative, 3 = Slightly negative, 4 = Neither positive nor negative, 5 = Slightly positive, 6 = Positive, 7 = Very positive	We would have fewer problems if we treated people more equally.
Social Dominance Orientation15 from Pratto et al., 1994, scale	SDOg15	1-7	1 = Very Negative, 2 = Negative, 3 = Slightly negative, 4 = Neither positive nor negative, 5 = Slightly positive, 6 = Positive, 7 = Very positive	We should strive to make incomes as equal as possible.
Social Dominance Orientation16 from Pratto et al., 1994, scale	SDOg16	1-7	1 = Very Negative, 2 = Negative, 3 = Slightly negative, 4 = Neither positive nor negative, 5 = Slightly positive, 6 = Positive, 7 = Very positive	No one group should dominate in society.
Need for cognition item 14	ncog14	1-5	1 = Extremely unlike me, 2 = Somewhat unlike me, 3 = Uncertain, 4 = Somewhat like me, 5 = Extremely like me	The notion of thinking abstractly is appealing to me.
Need for cognition item 16	ncog16	1-5	1 = Extremely unlike me, 2 = Somewhat unlike me, 3 = Uncertain, 4 = Somewhat like me, 5 = Extremely like me	I feel relief rather than satisfaction after completing a task that required a lot of mental effort.
Need for cognition item 15	ncog15	1-5	1 = Extremely unlike me, 2 = Somewhat unlike me, 3 = Uncertain, 4 = Somewhat like me, 5 = Extremely like me	I would prefer a task that is intellectual, difficult, and important to one that is somewhat important but does not require much thought.
Need for cognition item 12	ncog12	1-5	1 = Extremely unlike me, 2 = Somewhat unlike me, 3 = Uncertain, 4 = Somewhat like me, 5 = Extremely like me	Learning new ways to think doesn�t excite me very much.
Need for cognition item 17	ncog17	1-5	1 = Extremely unlike me, 2 = Somewhat unlike me, 3 = Uncertain, 4 = Somewhat like me, 5 = Extremely like me	It�s enough for me that something gets the job done; I don�t care how or why it works.
Need for cognition item 10	ncog10	1-5	1 = Extremely unlike me, 2 = Somewhat unlike me, 3 = Uncertain, 4 = Somewhat like me, 5 = Extremely like me	The idea of relying on thought to make my way to the top appeals to me.
Need for cognition item 18	ncog18	1-5	1 = Extremely unlike me, 2 = Somewhat unlike me, 3 = Uncertain, 4 = Somewhat like me, 5 = Extremely like me	I usually end up deliberating about issues even when they do not affect me personally.
Mathematics problem check	math42	Whole number	Whole number	6 x 7 = ?
Mathematics problem check	math37	Whole number	Whole number	13 + 24 = ?
Behavioral measure of helping immigrants	helpimm	1-2	1 = No, 2 = Yes	Behavioral measure of helping immigrants. Would you be willing to help out immigrants, who are living in poverty, by providing your email address in order to be contacted about helping out? ___No, ___Yes. If you said yes, you will be able to enter it soon.
Purpose of experiment free response	purpose	text	Short answer text completion	What do you think the purpose of the study was?
Related	Related	1-2	1 = No, 2 = Yes	Did you think that any of the tasks were related in any way?
Related2	Related2	text	Short answer text completion	If you said yes in the question above, In what way were they related? If you said no please ignore this question.
Filler question	today	1-6	1 = Extremely negative, 2 = Moderately negative, 3 = Somewhat negative, 4 = Somewhat postive, 5 = Moderately positive, 6 = Extremely positive	Filler question. Please rate how positive or negative your day was today.
Left-Right Political Ideology Question	politic2	1-7	1 = Very Right, 2 = Moderately Right, 3 = Slightly Right, 4 = Neither, 5 = Slightly Left, 6 = Moderately Left, 7 = Very Left	In the context of politics, "Left" means political ideas and beliefs that tend toward social change and equality, whereas "Right" refers to political ideas and beliefs that tend to be conservative and to maintain tradition. In the US, left-wing ideas are often but not exclusively supported by the Democratic Party, and right-wing ideas are often but not exclusively supported by the Republican Part…
Born in the US	bornUSA	Whole number	1 = Yes, 2 = No
Exact survey	exact	1-2	1 = Yes, 2 = No	Filler question asking if they had been in this exact study previously. It is impossible for them to have been in it previously because participants from ALL prior studies within this paper were restricted for each and every study within the paper and for related studies.
Did you make an error on any questions/answers	Error	Text	Short answer text completion	Filler question.
ncog8r	ncog8r	1-5	1-5	ncog8r = 6-ncog8
ncog9r	ncog9r	1-5	1-5	ncog9r = 6-ncog9
NeedCog4: average need for cognition on first 4 items	NeedCog4	1-5	1-5	NeedCog4 = mean(ncog2,ncog6,ncog8r,ncog9r)
ncog7r	ncog7r	1-5	1-5	ncog7r = 6-ncog7
NCog2nd4: average need for cognition on first 4 items	NCog2nd4	1-5	1-5	NCog2nd4 = mean(ncog1,ncog11,ncog13,ncog7r)
Reverse scoring open5; higher numbers equal more Uncertainty-Avoidance	open5r	1-7	higher numbers equal more Uncertainty-Avoidance	open5r = 8 - open5
Reverse scoring open10; higher numbers equal more Uncertainty-Avoidance	open10r	1-7	higher numbers equal more Uncertainty-Avoidance	open10r = 8 - open10
Reverse scoring open15; higher numbers equal more Uncertainty-Avoidance	open15r	1-7	higher numbers equal more Uncertainty-Avoidance	open15r = 8 - open15
Reverse scoring open20; higher numbers equal more Uncertainty-Avoidance	open20r	1-7	higher numbers equal more Uncertainty-Avoidance	open20r = 8 - open20
Reverse scoring open25; higher numbers equal more Uncertainty-Avoidance	open25r	1-7	higher numbers equal more Uncertainty-Avoidance	open25r = 8 - open25
Reverse scoring open30; higher numbers equal more Uncertainty-Avoidance	open30r	1-7	higher numbers equal more Uncertainty-Avoidance	open30r = 8 - open30
Reverse scoring open40; higher numbers equal more Uncertainty-Avoidance	open40r	1-7	higher numbers equal more Uncertainty-Avoidance	open40r = 8 - open40
Reverse scoring open44; higher numbers equal more Uncertainty-Avoidance	open44r	1-7	higher numbers equal more Uncertainty-Avoidance	open44r = 8 - open44
Reverse scoring ambig13; higher numbers equal more Uncertainty-Avoidance	ambig13r	1-7	higher numbers equal more Uncertainty-Avoidance	ambig13r = 8 - ambig13
Reverse scoring ambigN4; higher numbers equal more Uncertainty-Avoidance	ambigN4r	1-7	higher numbers equal more Uncertainty-Avoidance	ambigN4r = 8 - ambigN4
Reverse scoring SDOg9; higher numbers equal more SDO after reverse scoring.	rSDOg9	1-7	higher numbers equal more SDO after reverse scoring.	rSDOg9 = 8 - SDOg9.
Reverse scoring SDOg10; higher numbers equal more SDO after reverse scoring.	rSDOg10	1-7	higher numbers equal more SDO after reverse scoring.	rSDOg10 = 8 - SDOg10.
Reverse scoring SDOg11; higher numbers equal more SDO after reverse scoring.	rSDOg11	1-7	higher numbers equal more SDO after reverse scoring.	rSDOg11 = 8 - SDOg11.
Reverse scoring SDOg12; higher numbers equal more SDO after reverse scoring.	rSDOg12	1-7	higher numbers equal more SDO after reverse scoring.	rSDOg12 = 8 - SDOg12.
Reverse scoring SDOg13; higher numbers equal more SDO after reverse scoring.	rSDOg13	1-7	higher numbers equal more SDO after reverse scoring.	rSDOg13 = 8 - SDOg13.
Reverse scoring SDOg14; higher numbers equal more SDO after reverse scoring.	rSDOg14	1-7	higher numbers equal more SDO after reverse scoring.	rSDOg14 = 8 - SDOg14.
Reverse scoring SDOg15; higher numbers equal more SDO after reverse scoring.	rSDOg15	1-7	higher numbers equal more SDO after reverse scoring.	rSDOg15 = 8 - SDOg15.
Reverse scoring SDOg16; higher numbers equal more SDO after reverse scoring.	rSDOg16	1-7	higher numbers equal more SDO after reverse scoring.	rSDOg16 = 8 - SDOg16.
Reverse scoring Realistic7; higher numbers equal more Perceived Realistic Threat after reverse scoring.	symbolic7r	1-7	higher numbers equal more Perceived Realistic Threat after reverse scoring.	realp7r = 8 - realp7.
Reverse scoring Realistic12; higher numbers equal more Perceived Realistic Threat after reverse scoring.	symbolic12r	1-7	higher numbers equal more Perceived Realistic Threat after reverse scoring.	realp12r = 8 - realp12.
Reverse scoring Thermo2; higher numbers equal more Coldness after reverse scoring.	thermo2r	1-9	higher numbers equal more Coldness after reverse scoring.	Thermo2r = 10 - thermo2.
Reverse scoring Thermo4; higher numbers equal more Unfriendliness after reverse scoring.	thermo4r	1-9	higher numbers equal more Unfriendliness after reverse scoring.	Thermo4r = 10 - thermo4.
Average of 16 Social Dominance Items.	SDO16	1-7	Higher average equals more Social Dominance Orientation.	SDO16 = MEAN(SDOg1,SDOg2, SDOg3, SDOg4, SDOg5, SDOg6, SDOg7, SDOg8, rSDOg9, rSDOg10, rSDOg11, rSDOg12, rSDOg13, rSDOg14, rSDOg15, rSDOg16).
Average of 5 attitudes toward immigrants items	Attitude	1-9	Higher average equals more negative attitudes	Attitudes = mean (thermo1, thermo2r, thermo3, thermo4r, thermo5).
Average of 5 negative attitudes toward immigrants items	NegAtt	1-10	Higher average equals more negative attitudes	NegAtt = mean (thermoN1, thermoN2r, thermoN3, thermoN4r, thermoN5).
Average of 15 perceived threat from Outgroups items.	gThreat	1-7	Higher average equals more perceived threat from Outgroups	gThreat = mean(symbolic1,symbolic2,symbolic3r,symbolic4,symbolic5r,symbolic6,symbolic7r,real1,real2r,real3,real4r,real5r,real6,real7r,real8r).
Average of 7 perceived symbolic threat from Outgroups items.	SThreat	1-7	Higher average equals more perceived symbolic threat	SThreat = mean(symbolic1,symbolic2,symbolic3r,symbolic4,symbolic5r,symbolic6,symbolic7r).
Average of 8 perceived realistic threat Outgroups items.	RThreat	1-7	Higher average equals more perceived realistic threat	RThreat = mean(real1,real2r,real3,real4r,real5r,real6,real7r,real8r).
Average of 14 Uncertainty-Avoidance Items.	UAvoid	1-7	Higher average equals more uncertainty avoidance	UAvoid = mean(open5r,open10r,open15r,open20r,open25r,open30r,open35,open40r,open41,open44r,ambig1,ambig13r,ambigN3,ambigN4r).
zAtt308: standardized Attitude for 308 participant sample	zAtt308			zAtt308: standardized Attitude for 308 participant sample
zNEG308: standardized Negative Attitudes for 308 participant sample	zNEG308			zNEG308: standardized Negative Attitudes for 308 participant sample
zAvg308 = Average (zAtt308, zNEG308)	zAvg308			zAvg308 = Average (zAtt308, zNEG308)
Centered Political Ideology	cPol	1-9	-9 to 9	cPol = Politic - 6.01
Centered Political ideology squared	cPolSq	0 to 64	0 to 64	cPolSq = cPol * cPol
Centered Political Ideology for Left-Right item	cPol2	1-7	-7 to 7	cPol2 = Politic2 - 4.94
Centered Left-Right Political ideology squared	cPolSq2	0 to 36	0 to 36	cPolSq2 = cPol2 * cPol2
