# Supplementary material for: Bridging Political Divides: Perceived Threat and Uncertainty Avoidance Help Explain the Relationship Between Political Ideology and Immigrant Attitudes Within Diverse Intergroup Contexts
Source: Front Psychol. 2019 Jun 14;10:1236. doi: 10.3389/fpsyg.2019.01236 (PMC6587119; doi:10.3389/fpsyg.2019.01236)
Supplement: Supplementary file 5 [file Data_Sheet_4.CSV]

study2	participant	StartDate	EndDate	Consent	Select4	gender	ethnicity	ethnicity2	ethnicity3	age	countrylive	countrylive2	Politic	efl	years	Ncog9	Ncog6	Ncog8	Ncog2	randomize	realp1	realp2	realp3	realp4	realp5	realp6	realp7	realp8	realp9	realp10	realp11	realp12	symbolicp1	symbolicp2	symbolicp3	symbolicp4	symbolicp5	symbolicp6	symbolicp7	symbolicp8	symbolicp9	symbolicp10	symbolicp11	symbolicp12	systhrea	open5	open10	open15	open20
	1	7-Oct-16	7-Oct-16	1	4	2	2	11		21	1		5	2	21	3	3	3	4	2	1	1	1	2	1	1	4	4	3	1	4	4	4	4	4	4	1	4	4	4	4	4	1	1	5	4	7	5	6
	2	7-Oct-16	7-Oct-16	1	4	1	2	2		26	1		5	2	26	4	2	4	1	2	2	2	5	4	2	4	1	3	6	2	4	6	4	5	5	4	5	3	2	4	5	5	4	3	6	2	5	5	5
	3	7-Oct-16	7-Oct-16	1	4	2	2	2		44	1		7	2	44	2	4	2	5	1	1	1	2	1	1	1	7	1	2	1	1	7	1	4	1	1	1	1	1	3	1	1	4	1	1	6	7	4	6
	4	7-Oct-16	7-Oct-16	1	4	2	2	2		40	1		5	2	40	4	4	4	4	1	6	6	6	6	6	6	3	6	1	6	6	2	6	6	6	6	6	6	6	5	6	6	6	6	6	6	6	5	6
	5	7-Oct-16	7-Oct-16	1	4	2	2	11		33	1		5	2	33	4	4	3	4	1	5	4	3	5	5	5	6	4	5	4	5	5	5	5	4	5	5	7	6	3	5	3	5	5	5	7	6	6	7
	6	7-Oct-16	7-Oct-16	1	4	2	2	2		29	1		8	2	29	1	4	3	4	2	1	2	2	1	2	1	6	1	3	2	2	5	2	2	2	2	1	1	2	2	2	5	4	1	1	5	5	5	5
	7	7-Oct-16	7-Oct-16	1	4	2	2	2		24	1		6	2	21	4	4	4	4	2	4	3	4	3	4	3	5	3	4	3	3	5	4	4	3	5	4	5	4	5	4	5	4	3	4	4	7	5	5
	8	7-Oct-16	7-Oct-16	1	4	2	2	2		30	1		8	2	30	4	1	3	3	2	1	1	1	4	1	4	3	2	4	1	3	7	4	4	1	3	6	3	2	2	3	3	4	3	2	5	7	4	4
	9	7-Oct-16	7-Oct-16	1	4	1	10	10		35	1		5	2	35	3	4	3	4	1	5	4	4	4	4	4	3	2	5	4	4	4	2	4	3	2	2	2	2	3	3	1	4	4	5	6	6	5	5
	10	7-Oct-16	7-Oct-16	1	4	2	3	3		24	1		5	2	24	4	2	2	2	2	4	4	5	5	5	4	4	5	4	6	6	2	5	6	3	6	2	3	5	5	4	7	4	6	6	4	4	2	4
	11	7-Oct-16	7-Oct-16	1	4	2	3	3		29	1		4	2	29	4	1	4	1	1	2	4	3	2	2	2	5	5	2	3	6	3	4	4	4	2	2	3	2	2	4	1	4	4	4	5	5	5	6
	12	7-Oct-16	7-Oct-16	1	4	2	10	2		25	1		8	2	25	1	3	2	4	2	2	2	3	2	2	3	3	3	2	3	2	4	5	4	2	5	1	5	4	4	4	1	6	4	2	5	7	7	5
	13	7-Oct-16	7-Oct-16	1	4	1	2	2		34	1		5	2	34	3	2	4	3	1	3	2	3	3	2	5	5	3	6	2	5	3	4	4	6	3	2	6	5	4	5	2	5	5	5	5	5	5	6
	14	7-Oct-16	7-Oct-16	1	4	2	2	2		45	1		5	2	45	2	3	2	4	2	2	3	2	2	2	3	5	2	2	3	2	5	3	3	2	3	3	2	1	2	4	3	5	2	2	6	7	6	6
	15	7-Oct-16	7-Oct-16	1	4	1	2	2		21	1		8	2	21	4	2	3	3	2	1	1	1	1	1	2	7	1	1	1	1	5	1	7	1	1	1	1	1	1	1	1	5	1	1	6	7	4	6
	16	7-Oct-16	7-Oct-16	1	4	1	2	2		36	1		6	2	36	2	4	2	4	2	2	2	2	2	1	3	5	1	2	2	4	6	3	2	2	2	3	1	5	2	3	2	5	3	2	3	6	3	5
	17	7-Oct-16	7-Oct-16	1	4	1	1	1		22	1		7	2	22	4	2	2	1	2	4	4	2	3	4	4	4	4	3	4	5	3	5	5	3	5	1	5	5	5	6	7	4	6	6	1	7	4	2
	18	7-Oct-16	7-Oct-16	1	4	2	2	2		30	1		6	2	30	4	5	4	2	1	2	3	2	2	2	2	5	3	4	2	3	2	3	6	3	4	2	3	3	3	4	2	6	3	2	2	7	6	3
	19	7-Oct-16	7-Oct-16	1	4	2	2	1		18	1		8	2	18	4	4	5	4	1	2	2	2	3	2	2	4	2	4	2	2	5	4	5	2	4	2	4	1	4	4	2	4	4	5	7	7	5	7
	20	7-Oct-16	7-Oct-16	1	4	2	1	1		29	1		8	2	29	4	1	3	1	2	3	2	5	3	2	3	6	4	2	2	3	6	5	5	6	4	4	3	5	2	5	6	5	6	5	2	3	1	5
	21	7-Oct-16	7-Oct-16	1	4	1	2	2		20	1		8	2	20	5	4	4	4	1	7	1	1	1	6	1	7	1	2	2	1	7	5	6	1	2	1	5	1	1	1	2	4	2	1	3	7	6	5
	22	7-Oct-16	7-Oct-16	1	4	1	1	1		27	1		7	2	26	2	4	2	4	1	3	2	5	2	3	3	5	3	5	2	3	3	3	2	2	3	3	3	2	2	3	3	5	5	4	5	6	4	5
	23	7-Oct-16	7-Oct-16	1	4	1	10	2		25	1		7	1	25	4	1	5	3	2	4	4	2	1	3	1	4	3	2	2	2	4	5	7	5	6	1	4	1	4	2	5	4	4	5	5	7	4	7
	24	7-Oct-16	7-Oct-16	1	4	2	2	2		44	1		3	2	44	2	1	4	3	1	4	5	6	7	4	7	1	6	7	5	6	3	5	7	7	5	6	6	4	5	5	7	7	5	2	5	2	5	6
	25	7-Oct-16	7-Oct-16	1	4	1	2	11	East Asian and Caucasian	53	1		7	2	53	4	1	4	4	1	3	3	3	3	3	5	4	3	5	3	4	6	4	6	6	3	4	5	2	4	4	5	5	3	5	5	6	6	5
	26	7-Oct-16	7-Oct-16	1	4	2	2	2		32	1		4	2	32	4	4	3	3	2	5	5	5	5	4	5	6	6	6	4	5	3	3	5	3	4	5	5	5	3	4	6	5	4	6	5	6	4	6
	27	7-Oct-16	7-Oct-16	1	4	2	2	2		37	1		6	1	37	2	4	2	4	1	3	3	4	1	2	4	5	4	4	6	3	3	2	3	5	3	5	5	3	5	3	3	3	5	4	5	4	6	7
	28	7-Oct-16	7-Oct-16	1	4	2	10	10		32	1		6	1	30	3	2	2	3	2	3	3	6	4	3	3	2	3	5	2	3	4	7	6	3	5	2	6	4	5	4	3	7	4	4	4	6	4	5
	29	7-Oct-16	7-Oct-16	1	4	1	10	10		26	1		5	2	26	5	4	2	4	1	2	2	2	2	2	2	2	2	2	2	2	2	2	2	3	2	2	6	2	2	2	2	5	2	2	6	7	4	7
	30	7-Oct-16	7-Oct-16	1	4	2	2	2		57	1		2	2	57	2	4	1	5	2	4	7	5	4	3	5	4	4	7	7	7	1	6	5	7	7	5	7	4	6	6	5	7	4	7	6	6	6	5
	31	7-Oct-16	7-Oct-16	1	4	1	2	2		33	1		4	2	33	4	3	4	2	1	3	3	3	3	3	2	5	3	3	3	3	3	3	3	3	3	3	6	3	3	3	3	7	3	6	5	6	6	6
	32	7-Oct-16	7-Oct-16	1	4	1	3	11	Mixed Race	19	1		5	2	19	4	5	4	1	1	7	7	7	4	7	1	7	7	7	7	7	1	4	7	7	7	4	7	7	7	7	7	7	7	7	7	7	7	7
	33	7-Oct-16	7-Oct-16	1	4	2	1	1		24	1		7	1	24	2	3	2	4	2	2	1	2	5	2	6	2	2	1	4	4	6	4	7	3	5	2	3	4	2	2	5	7	1	6	4	7	3	7
	34	7-Oct-16	7-Oct-16	1	4	2	10	10		23	1		4	2	23	4	3	4	4	2	3	4	3	4	4	5	3	3	4	5	5	5	4	6	3	7	2	3	3	6	4	4	4	4	3	4	6	3	4
	35	7-Oct-16	7-Oct-16	1	4	2	2	2		23	1		4	2	23	4	5	2	4	2	4	1	2	7	1	4	2	1	7	2	6	2	1	7	5	5	4	1	4	2	5	1	4	4	1	7	7	7	7
	36	7-Oct-16	7-Oct-16	1	4	2	2	2		28	1		9	2	28	4	4	2	4	2	2	2	2	2	2	1	7	1	2	1	2	7	2	2	2	2	2	2	2	2	2	2	2	3	3	4	7	4	6
	37	7-Oct-16	7-Oct-16	1	4	1	10	2	n/a	24	1	n/a	6	1	24	5	1	4	1	2	5	5	6	2	3	2	2	7	6	6	5	5	6	4	3	6	5	2	3	5	4	7	3	7	7	5	5	5	3
	38	7-Oct-16	7-Oct-16	1	4	1	2	2		32	1		8	2	32	4	3	3	2	2	1	1	2	1	1	2	7	2	2	2	1	7	3	4	2	2	1	3	1	3	2	2	3	1	2	4	6	5	6
	39	7-Oct-16	7-Oct-16	1	4	2	2	2		54	1		7	2	54	4	4	3	5	1	2	5	7	1	4	4	5	4	7	4	4	5	7	7	7	4	7	6	2	6	7	7	7	3	7	7	7	7	7
	40	7-Oct-16	7-Oct-16	1	4	1	2	2		32	1		8	2	32	2	4	3	3	1	3	1	3	1	3	1	7	3	4	3	1	5	4	4	3	3	4	1	4	1	1	4	5	1	4	5	7	5	7
	41	7-Oct-16	7-Oct-16	1	4	2	2	2		52	1		6	2	52	2	4	2	4	1	3	2	3	2	2	3	5	2	2	2	2	6	3	1	2	3	2	3	2	2	3	3	4	2	6	6	6	5	6
	42	7-Oct-16	7-Oct-16	1	4	2	3	3		23	1		3	1	1	3	2	2	4	1	1	2	2	2	1	2	2	2	2	1	2	4	4	5	4	5	2	5	4	3	5	5	6	4	5	6	5	5	6
	43	7-Oct-16	7-Oct-16	1	4	2	10	10		41	1		4	2	41	2	4	3	5	1	3	5	5	4	3	4	3	6	2	4	4	1	2	6	6	6	1	6	6	2	7	6	7	6	7	7	7	7	7
	44	7-Oct-16	7-Oct-16	1	4	2	2	2		30	1		6	2	30	3	2	3	3	1	4	4	2	2	4	2	6	4	2	4	4	4	4	6	2	4	2	3	2	3	3	4	4	4	4	4	6	4	5
	45	7-Oct-16	7-Oct-16	1	4	1	1	1		21	1		5	2	21	3	4	3	2	1	3	4	5	1	4	5	6	3	5	3	6	6	7	7	6	7	3	7	6	4	7	7	6	3	3	6	7	7	7
	46	7-Oct-16	7-Oct-16	1	4	2	2	2		28	1		9	2	28	2	4	2	4	1	1	1	1	1	1	1	7	1	1	1	1	7	1	4	1	1	1	1	1	1	1	1	2	1	1	6	6	6	7
	47	7-Oct-16	7-Oct-16	1	4	1	1	11	I don't believe in Race.	33	1		9	1	33	3	3	3	5	1	1	1	5	1	1	1	7	4	1	5	1	1	7	5	1	7	1	7	1	5	2	4	7	6	2	4	7	6	7
	48	7-Oct-16	7-Oct-16	1	4	1	2	2		44	1		1	2	44	4	2	4	2	2	7	7	7	7	5	7	1	7	5	7	6	1	5	7	7	6	7	5	5	7	7	7	5	6	7	6	7	6	7
	49	7-Oct-16	7-Oct-16	1	4	1	3	3		59	1		9	2	59	1	4	2	4	1	7	7	4	1	7	4	7	4	5	7	5	1	1	7	6	7	5	1	4	6	4	7	7	6	4	4	7	4	6
	50	7-Oct-16	7-Oct-16	1	4	2	2	2		40	1		7	2	40	2	4	2	4	1	1	1	5	2	1	2	1	3	6	1	2	7	3	1	3	4	2	3	3	1	3	5	4	2	7	7	7	6	7
	51	7-Oct-16	7-Oct-16	1	4	1	1	1	Asian	45	1		5	2	45	4	2	4	2	1	3	5	5	4	5	5	5	3	5	3	2	3	3	3	3	3	3	6	3	4	4	3	5	5	5	5	5	5	6
	52	7-Oct-16	7-Oct-16	1	4	1	2	2		25	1		9	2	25	3	4	2	4	1	2	2	2	2	4	2	2	2	2	2	2	2	2	6	2	2	2	2	2	2	2	2	4	2	6	2	7	5	2
	53	7-Oct-16	7-Oct-16	1	4	2	2	2		18	1		6	2	12	4	2	4	2	1	3	2	2	2	2	3	3	2	1	3	2	7	3	5	5	3	3	3	3	3	5	3	5	3	5	3	5	5	3
	54	7-Oct-16	8-Oct-16	1	4	2	2	2		35	1		7	2	35	4	2	4	2	2	4	4	3	5	4	4	4	4	4	4	5	3	4	4	5	4	4	4	4	4	5	4	4	4	6	3	5	4	3
	55	7-Oct-16	8-Oct-16	1	4	1	2	2		18	1		5	2	18	4	4	3	1	1	7	5	2	6	7	7	1	4	7	7	7	1	7	7	7	7	7	7	7	7	7	7	7	7	7	7	7	7	7
	56	7-Oct-16	7-Oct-16	1	4	1	2	2		28	1		9	2	28	4	3	3	4	1	4	4	4	4	4	4	4	3	3	4	4	4	5	3	5	3	4	5	3	3	4	3	4	4	6	6	7	6	7
	57	8-Oct-16	8-Oct-16	1	4	2	2	2		30	1		5	2	30	3	2	4	3	1	4	4	4	4	4	4	4	4	4	4	4	4	4	4	4	4	4	4	4	4	4	4	4	4	4	5	5	5	5
	58	8-Oct-16	8-Oct-16	1	4	2	2	2		39	1		8	2	39	3	4	3	3	1	2	2	3	4	3	4	4	4	5	3	4	4	2	5	3	4	4	2	2	2	4	3	4	4	4	5	5	4	7
	59	8-Oct-16	8-Oct-16	1	4	1	2	2		25	1		6	2	25	4	2	4	3	2	1	2	2	2	2	3	5	3	3	2	2	5	1	5	2	3	2	3	3	5	3	2	5	2	6	3	5	5	5
	60	8-Oct-16	8-Oct-16	1	4	1	2	11	Mixed: Caucasian/Latino	19	1		8	2	19	5	1	4	2	2	1	2	2	1	1	2	6	2	2	2	5	7	2	3	3	3	1	2	2	1	2	3	5	2	3	6	7	6	5
	61	8-Oct-16	8-Oct-16	1	4	1	2	2		25	1		8	2	25	2	4	3	4	1	5	3	4	4	5	2	4	4	4	5	2	6	5	6	5	7	1	5	1	7	4	4	3	4	1	4	7	5	5
	62	8-Oct-16	8-Oct-16	1	4	1	3	11	Mixed (white and black)	40	1		9	2	40	2	4	3	4	1	6	7	5	3	6	3	5	6	3	6	4	4	5	7	5	5	3	5	3	5	5	5	6	5	6	7	7	5	7
	63	8-Oct-16	8-Oct-16	1	4	1	2	2		60	1		8	2	60	2	4	2	4	2	7	7	2	1	7	2	3	7	1	7	2	5	6	7	6	7	7	7	5	7	6	2	7	2	3	5	6	5	5
	64	8-Oct-16	8-Oct-16	1	4	1	2	2		37	1		7	2	37	4	4	4	4	1	3	3	4	3	3	3	6	3	3	3	3	6	3	4	3	4	3	3	3	3	3	3	4	3	3	5	5	5	5
	65	8-Oct-16	8-Oct-16	1	4	1	2	2		42	1		8	2	42	2	5	4	5	2	2	3	6	1	2	4	6	6	2	3	6	6	5	6	4	5	4	5	1	6	6	5	5	4	5	5	7	6	6
	66	8-Oct-16	8-Oct-16	1	4	2	2	2		27	1		5	2	27	4	4	4	4	2	4	4	4	4	4	4	4	4	5	4	3	1	4	7	4	5	4	4	4	4	4	4	4	5	6	5	7	7	7
	67	8-Oct-16	8-Oct-16	1	4	2	2	2		26	1		6	2	26	5	2	5	3	1	2	2	4	2	4	2	2	2	4	2	2	2	4	7	4	4	1	4	4	4	4	4	7	4	6	3	6	4	5
	68	8-Oct-16	8-Oct-16	1	4	2	3	3		23	1		5	2	23	3	4	2	4	2	5	6	3	1	4	1	4	1	1	7	6	4	6	7	4	6	3	2	4	6	6	1	7	6	7	7	7	7	7
	69	8-Oct-16	8-Oct-16	1	4	1	2	8		33	1		8	2	33	5	4	3	1	1	5	4	4	4	7	4	4	5	4	6	5	4	3	4	4	4	4	7	4	4	4	6	4	3	4	4	4	4	7
	70	8-Oct-16	8-Oct-16	1	4	2	2	2		26	1		6	2	26	2	5	1	5	1	1	1	4	4	1	4	4	2	5	1	5	7	3	5	5	6	4	2	4	4	3	4	7	5	6	6	6	4	7
	71	8-Oct-16	8-Oct-16	1	4	1	2	2		21	1		8	2	21	5	4	1	4	1	5	1	6	1	1	1	7	1	1	3	5	7	4	4	2	4	5	1	4	4	5	4	5	2	1	6	7	5	5
	72	8-Oct-16	8-Oct-16	1	4	1	3	3		30	1		6	2	30	4	4	3	5	1	1	1	2	2	2	2	6	5	5	1	4	4	3	5	3	2	2	1	2	1	5	7	6	3	7	7	7	7	7
	73	8-Oct-16	8-Oct-16	1	4	1	2	2		22	1		8	2	22	5	3	5	2	1	5	5	5	1	5	1	2	4	5	5	5	6	4	5	3	4	2	2	2	1	3	4	4	5	1	3	6	1	7
	74	8-Oct-16	8-Oct-16	1	4	1	2	2		25	1		7	2	25	4	2	4	1	2	2	6	3	2	2	3	6	3	2	2	2	2	3	2	5	3	2	2	3	3	2	2	5	3	5	3	3	5	6
	75	8-Oct-16	8-Oct-16	1	4	2	2	2		33	1		5	2	33	4	4	4	3	2	5	5	5	7	3	5	2	6	7	5	6	3	6	5	6	6	6	6	4	4	6	6	6	5	5	4	6	5	6
	76	8-Oct-16	8-Oct-16	1	4	1	2	2		26	1		8	2	24	1	4	2	5	2	1	1	1	1	1	1	7	1	1	1	4	1	1	4	1	1	1	3	1	2	2	1	5	1	2	7	7	7	7
	77	8-Oct-16	8-Oct-16	1	4	2	2	2		52	1		8	2	52	3	4	2	5	2	1	2	5	2	1	1	6	1	5	3	2	6	3	6	2	4	2	3	1	2	2	5	6	4	6	6	7	5	6
	78	8-Oct-16	8-Oct-16	1	4	1	2	2		32	1		9	2	32	4	5	4	5	2	1	2	2	2	1	1	4	1	4	1	4	7	2	5	6	4	1	2	1	4	2	3	6	1	1	7	6	6	6
	79	8-Oct-16	8-Oct-16	1	4	2	2	2		21	1		2	2	21	4	3	3	3	1	5	5	6	6	4	7	1	5	5	6	6	2	6	7	7	5	7	6	7	5	6	6	7	7	7	3	4	4	2
	80	8-Oct-16	8-Oct-16	1	4	2	2	2		42	1		8	2	42	4	4	4	5	2	7	5	2	5	5	4	3	5	5	5	2	4	5	3	5	5	4	6	5	3	5	6	7	2	5	6	6	6	6
	81	8-Oct-16	8-Oct-16	1	4	2	2	2		20	1		5	2	20	4	4	4	3	2	3	5	5	5	4	5	3	5	5	5	3	6	5	4	3	5	4	4	5	5	4	4	4	4	5	6	5	5	3
	82	8-Oct-16	8-Oct-16	1	4	1	10	2		33	1		6	2	33	4	2	4	2	1	5	6	7	5	4	6	1	4	7	5	7	2	7	7	7	7	6	7	6	4	7	7	7	6	6	6	7	7	7
	83	8-Oct-16	8-Oct-16	1	4	1	2	2		25	1		9	2	25	3	4	2	4	1	2	4	2	2	4	2	6	5	2	4	1	6	3	2	3	4	2	2	1	3	4	4	2	4	1	6	6	5	6
	84	8-Oct-16	8-Oct-16	1	4	2	2	2		22	1		8	2	22	3	5	3	4	2	3	4	2	1	1	1	5	1	2	3	1	5	3	4	6	5	1	4	1	4	2	2	4	4	4	6	7	7	5
	85	8-Oct-16	8-Oct-16	1	4	2	2	2		21	1		9	2	21	2	4	2	4	1	3	3	2	6	3	3	3	3	3	3	4	2	3	3	3	3	3	3	3	2	3	5	3	3	1	4	5	5	5
	86	8-Oct-16	8-Oct-16	1	4	1	2	2		70	1		8	2	70	2	4	2	5	1	1	1	2	1	1	1	7	2	6	1	3	7	5	2	2	3	1	3	1	1	2	5	5	3	7	3	7	6	5
	87	8-Oct-16	8-Oct-16	1	4	2	2	2		26	1		6	2	26	4	3	4	3	2	5	3	5	5	4	5	5	4	4	4	5	5	3	2	4	5	5	5	3	5	4	4	5	5	3	4	6	5	4
	88	8-Oct-16	8-Oct-16	1	4	2	2	2		24	1		5	2	24	4	2	4	2	2	3	3	4	3	3	6	4	4	2	4	3	4	4	4	5	4	6	5	4	4	4	4	6	4	3	3	6	4	3
	89	8-Oct-16	8-Oct-16	1	4	1	2	2		23	1		4	2	23	3	5	3	4	2	2	5	2	1	2	4	5	4	4	3	4	5	5	4	5	7	2	7	6	5	4	5	6	4	6	6	6	6	7
	90	8-Oct-16	8-Oct-16	1	4	1	2	2		22	1		7	2	22	5	1	5	2	2	1	1	1	1	1	3	7	2	5	1	2	5	6	3	5	6	1	5	2	7	5	6	2	3	6	3	5	3	6
	91	8-Oct-16	8-Oct-16	1	4	2	2	2		22	1		3	2	22	4	4	2	5	1	6	5	5	5	3	5	7	3	7	2	6	4	2	5	6	6	5	2	4	7	5	3	6	5	7	7	7	6	7
	92	8-Oct-16	8-Oct-16	1	4	2	2	2		31	1		5	2	31	2	5	4	5	1	4	4	4	4	4	4	4	4	4	4	4	4	4	4	4	4	4	4	4	4	4	4	4	4	4	7	7	7	7
	93	8-Oct-16	8-Oct-16	1	4	1	2	2		35	1		7	2	30	2	4	2	4	1	2	2	2	2	2	3	5	2	1	2	2	6	4	3	1	1	1	2	1	1	2	1	5	3	2	5	6	6	5
	94	8-Oct-16	8-Oct-16	1	4	2	2	2		22	1		7	2	22	2	3	4	5	1	4	2	4	2	1	4	5	2	2	2	2	5	4	6	2	2	1	4	3	2	2	4	5	2	1	3	7	5	2
	95	8-Oct-16	8-Oct-16	1	4	1	2	2		32	1		9	2	32	4	5	2	5	1	1	1	1	1	1	1	7	1	1	1	1	7	1	1	1	3	1	1	1	1	1	1	5	1	3	6	7	5	7
	96	8-Oct-16	8-Oct-16	1	4	1	2	2		28	1		8	2	26	4	5	2	5	1	1	1	3	1	1	1	6	1	1	1	1	6	3	4	1	3	1	1	1	1	3	2	4	2	1	6	7	6	5
	97	8-Oct-16	8-Oct-16	1	4	1	2	2		21	1		5	2	21	4	1	5	1	1	3	2	5	5	3	6	2	7	5	2	7	1	7	7	7	7	4	6	3	3	7	6	6	3	7	5	6	5	7
	98	8-Oct-16	8-Oct-16	1	4	1	2	2		33	1		6	2	33	4	4	3	4	2	4	4	6	4	2	4	2	4	6	4	2	2	2	6	6	4	4	2	2	2	5	4	4	4	4	4	7	4	2
	99	8-Oct-16	8-Oct-16	1	4	2	2	2		28	1		5	2	28	5	2	5	1	1	1	2	2	1	2	5	7	2	2	2	4	7	5	6	3	1	1	1	3	4	4	1	1	1	7	2	7	5	6
	100	8-Oct-16	8-Oct-16	1	4	2	2	2		33	1		9	2	33	2	4	3	5	1	1	4	1	1	4	1	7	1	1	1	6	4	1	1	1	1	1	4	4	4	1	1	4	4	1	6	6	6	6
	101	8-Oct-16	8-Oct-16	1	4	1	2	2		32	1		9	2	32	1	4	3	5	2	1	1	1	1	1	1	7	1	1	1	1	7	1	1	1	1	1	1	1	1	1	1	1	1	3	5	7	6	6
	102	8-Oct-16	8-Oct-16	1	4	2	2	2		23	1		5	2	23	3	4	4	4	2	1	2	2	1	1	1	7	3	1	1	3	7	2	3	2	2	1	2	1	1	1	3	3	1	5	5	7	5	6
	103	8-Oct-16	8-Oct-16	1	4	2	2	2		42	1		6	2	42	2	4	2	4	1	4	5	5	6	4	6	1	4	7	5	6	4	5	7	5	5	4	7	3	7	5	4	6	6	6	6	6	5	7
	104	8-Oct-16	8-Oct-16	1	4	1	2	2		27	1		9	2	27	5	5	5	5	1	4	1	4	1	1	1	7	4	1	4	2	7	3	1	4	3	3	1	1	1	1	2	4	1	7	7	7	7	7
	105	8-Oct-16	8-Oct-16	1	4	1	2	2		42	1		9	2	40	2	5	2	5	2	1	1	2	1	1	1	7	2	1	1	1	6	2	7	1	2	1	2	1	5	1	4	7	1	1	7	7	7	7
	106	8-Oct-16	8-Oct-16	1	4	2	2	2		26	1		5	2	26	3	2	3	3	2	4	4	4	4	4	4	4	4	4	4	4	4	4	4	4	4	4	4	4	4	4	4	4	4	4	4	4	4	4
	107	8-Oct-16	8-Oct-16	1	4	1	2	2		51	1		3	2	51	2	4	2	4	2	3	3	4	5	4	5	3	4	5	4	5	5	3	7	5	4	3	3	4	3	4	3	5	3	7	4	5	5	5
	108	8-Oct-16	8-Oct-16	1	4	2	2	2		30	1		5	2	30	5	5	2	5	2	4	7	4	2	4	5	2	7	1	5	5	1	6	4	7	4	7	7	5	5	7	5	7	4	5	7	7	7	7
	109	8-Oct-16	8-Oct-16	1	4	2	2	2		35	1		5	2	35	4	2	4	3	1	3	3	5	4	3	3	4	4	5	3	4	5	4	4	5	3	4	4	4	2	5	3	6	4	5	4	6	3	5
	110	8-Oct-16	8-Oct-16	1	4	2	2	2		29	1		4	2	29	5	4	3	2	1	5	5	5	4	4	5	2	4	7	6	6	5	4	5	6	4	6	7	3	4	7	7	7	4	5	2	5	2	2
	111	8-Oct-16	8-Oct-16	1	4	2	2	2		21	1		9	1	21	2	4	2	4	1	1	1	1	1	1	1	6	1	2	1	1	7	1	2	1	1	1	1	1	1	1	2	3	2	1	5	7	4	6
	112	8-Oct-16	8-Oct-16	1	4	2	2	2		18	1		7	1	18	3	4	4	5	1	3	4	3	3	3	3	5	4	3	3	3	3	3	5	3	5	3	5	3	3	4	3	6	3	5	5	7	5	5
	113	8-Oct-16	8-Oct-16	1	4	2	2	2		21	1		7	2	21	4	2	4	1	2	1	5	4	1	1	1	6	4	4	4	4	6	2	1	1	2	1	1	2	4	3	3	2	4	1	2	5	3	1
	114	8-Oct-16	8-Oct-16	1	4	2	2	2		22	1		9	2	22	5	4	3	4	1	1	1	1	1	1	1	7	1	1	1	1	7	2	5	1	4	1	3	1	1	1	5	4	1	1	5	7	5	7
	115	8-Oct-16	8-Oct-16	1	4	2	2	2		29	1		6	1	29	2	3	4	5	1	3	2	6	3	1	5	5	7	5	5	6	7	3	4	6	5	1	3	2	6	3	5	4	3	2	5	7	7	6
	116	8-Oct-16	8-Oct-16	1	4	1	2	2		39	1		5	2	39	4	4	5	2	2	4	4	4	3	4	2	4	3	4	4	2	4	4	4	1	4	4	4	3	4	4	4	4	3	4	6	7	7	7
	117	8-Oct-16	8-Oct-16	1	4	1	2	2		44	1		8	2	44	1	2	2	5	1	2	2	2	1	1	1	6	2	2	2	2	6	5	4	5	3	2	3	2	3	3	5	5	2	2	6	7	6	6
	118	8-Oct-16	8-Oct-16	1	4	2	2	2		27	1		5	2	27	4	3	3	4	2	2	2	2	2	2	2	4	2	2	2	2	4	2	2	2	2	2	2	2	2	2	2	2	2	1	6	6	5	6
	119	8-Oct-16	8-Oct-16	1	4	1	2	2		25	1		4	2	25	4	4	4	2	1	3	4	4	4	4	5	3	4	6	3	5	5	3	4	5	5	4	5	3	4	6	3	6	3	5	5	6	4	6
	120	8-Oct-16	8-Oct-16	1	4	1	2	2		27	1		8	2	27	3	4	4	2	1	2	2	3	1	1	1	7	1	1	1	1	6	3	4	2	2	1	1	1	2	1	1	4	1	4	5	7	5	6
	121	8-Oct-16	8-Oct-16	1	4	1	2	2		32	1		1	2	32	3	3	3	3	1	5	4	6	6	6	5	6	7	5	6	5	5	6	6	3	5	7	5	6	5	7	6	7	5	4	5	4	4	6
	122	9-Oct-16	9-Oct-16	1	4	2	2	2		25	1		5	2	25	2	3	2	2	1	4	3	2	3	6	4	5	5	2	6	6	5	4	5	3	6	6	2	4	4	7	3	4	6	3	5	4	2	3
	123	9-Oct-16	9-Oct-16	1	4	2	2	2		25	1		8	2	25	4	4	2	4	2	3	5	3	3	2	6	4	3	3	3	2	4	4	3	2	3	4	5	4	3	4	5	4	7	3	5	7	5	5
	124	9-Oct-16	9-Oct-16	1	4	1	2	2		22	1		5	1	22	4	4	5	4	1	5	3	5	5	4	5	6	5	6	6	6	6	6	3	6	5	5	5	2	6	6	5	6	5	2	6	6	5	7
	125	9-Oct-16	9-Oct-16	1	4	2	2	2		32	1		6	2	32	2	4	3	3	1	3	2	3	3	2	4	5	3	3	2	5	6	3	5	3	3	2	3	3	3	4	3	5	2	3	6	7	6	6
	126	9-Oct-16	9-Oct-16	1	4	2	2	2		23	1		7	2	23	2	2	4	4	1	2	2	2	2	2	2	6	2	3	2	2	6	4	6	2	4	2	4	2	2	2	2	4	2	5	4	6	4	4
	127	9-Oct-16	9-Oct-16	1	4	1	2	2		48	1		8	2	48	2	4	2	2	2	1	1	4	1	1	1	7	1	4	1	1	7	1	4	1	4	1	3	1	2	1	4	4	1	2	6	7	6	7
	128	9-Oct-16	9-Oct-16	1	4	2	2	2		21	1		3	2	21	2	5	2	5	1	7	7	4	6	7	4	3	7	5	7	7	1	7	6	7	7	7	7	7	4	5	6	7	7	6	6	7	7	6
	129	9-Oct-16	9-Oct-16	1	4	2	7	7		21	1		4	2	21	3	2	4	4	2	3	5	6	5	2	5	2	5	5	5	6	3	5	5	5	6	5	5	4	5	5	5	4	5	6	5	6	6	5
	130	9-Oct-16	9-Oct-16	1	4	2	2	2		43	1		4	2	43	2	4	2	5	1	5	6	7	5	4	4	1	4	7	4	7	1	6	7	7	5	3	4	7	7	5	6	4	7	7	6	7	7	7
	131	9-Oct-16	9-Oct-16	1	4	2	2	2		21	1		9	2	21	2	4	2	4	1	4	4	4	5	5	5	3	4	4	5	4	3	4	3	4	4	4	4	4	4	4	4	5	5	3	6	5	5	5
	132	9-Oct-16	9-Oct-16	1	4	1	2	11	Mixed: Caucasian/ West African	21	1		7	2	21	2	2	4	4	2	6	7	3	3	5	3	3	5	5	6	5	3	3	5	6	3	3	3	3	6	3	5	5	3	5	3	6	5	3
	133	9-Oct-16	9-Oct-16	1	4	2	2	2		28	1		7	2	28	2	4	2	5	2	3	3	5	3	3	3	5	6	5	3	3	5	4	4	5	3	3	4	2	5	5	3	6	5	3	5	7	5	6
	134	9-Oct-16	9-Oct-16	1	4	1	2	2		22	1		8	2	22	4	3	5	4	1	4	4	2	3	5	3	5	4	2	4	2	6	4	2	4	4	3	3	2	2	2	4	5	3	5	4	7	7	5
	135	9-Oct-16	9-Oct-16	1	4	1	2	2		21	1		8	2	21	4	4	5	3	1	5	5	5	1	1	2	6	7	3	5	4	1	2	4	6	5	1	4	1	1	1	2	7	1	2	3	6	4	4
	136	9-Oct-16	9-Oct-16	1	4	1	2	2		24	1		7	2	24	5	3	4	4	1	7	1	2	1	1	1	7	1	1	1	1	7	3	7	1	2	1	3	1	1	1	2	7	1	4	6	7	5	7
	137	9-Oct-16	9-Oct-16	1	4	2	2	2		33	1		5	1	33	4	3	4	3	2	1	2	1	2	1	2	5	1	1	1	1	1	2	2	2	2	1	2	1	2	1	2	2	1	2	5	5	4	5
	138	9-Oct-16	9-Oct-16	1	4	1	2	2		49	1		8	2	49	4	1	4	1	2	1	1	1	7	4	1	1	1	1	1	1	1	4	2	1	1	1	4	1	1	1	1	6	4	4	7	7	4	7
	139	9-Oct-16	9-Oct-16	1	4	2	2	2		26	1		2	2	26	2	5	2	5	1	7	7	7	6	7	7	1	7	7	7	7	1	7	7	7	7	7	7	7	7	7	7	7	7	7	7	7	6	7
	140	9-Oct-16	9-Oct-16	1	4	2	2	2		34	1		7	2	34	5	4	4	4	2	2	1	6	2	4	1	2	5	3	1	6	7	3	7	4	1	5	6	4	2	2	4	5	1	5	6	3	4	6
	141	9-Oct-16	9-Oct-16	1	4	1	2	2		34	1		7	2	18	4	4	2	2	1	4	4	4	3	4	4	5	4	5	4	4	4	4	4	4	4	4	4	4	4	4	4	4	4	5	4	4	4	6
	142	9-Oct-16	9-Oct-16	1	4	1	2	2		24	1		8	2	24	4	2	4	4	1	1	1	1	1	1	1	7	1	2	1	5	7	6	1	1	2	1	5	1	1	2	2	3	2	2	2	7	5	5
	143	9-Oct-16	9-Oct-16	1	4	1	2	2		20	1		5	2	20	3	2	4	2	2	3	1	1	1	2	1	6	1	4	1	2	6	3	2	3	1	2	1	1	2	3	2	3	2	5	5	6	5	7
	144	9-Oct-16	9-Oct-16	1	4	2	2	2		32	1		5	2	32	3	4	2	5	2	4	4	4	4	4	4	4	4	4	4	4	4	4	4	4	4	4	4	4	4	4	4	4	4	7	7	5	6	7
	145	9-Oct-16	9-Oct-16	1	4	1	2	2		60	1		9	2	60	4	2	5	2	2	1	1	1	1	1	1	7	1	1	1	1	7	1	7	1	1	1	1	1	1	1	1	7	1	4	7	7	6	6
	146	9-Oct-16	9-Oct-16	1	4	1	2	2		24	1		8	2	24	4	2	4	2	2	5	6	5	5	5	3	1	5	5	5	3	2	5	7	6	5	5	5	3	6	4	5	6	5	5	5	6	5	7
	147	9-Oct-16	9-Oct-16	1	4	1	2	2		24	1		8	2	24	5	5	3	5	1	1	1	1	1	1	1	7	1	1	1	1	7	7	7	1	6	1	5	1	1	5	3	7	1	6	4	7	7	5
	148	9-Oct-16	9-Oct-16	1	4	2	2	2		55	1		7	2	55	4	2	4	4	2	4	4	4	3	4	4	5	4	4	3	4	4	5	4	4	4	4	4	4	3	4	3	4	3	5	6	6	5	6
	149	9-Oct-16	9-Oct-16	1	4	1	2	2		18	1		4	2	18	4	4	4	4	2	2	2	3	3	3	5	5	5	3	3	4	5	4	5	3	4	4	4	4	4	4	4	6	4	4	3	7	6	4
	150	9-Oct-16	9-Oct-16	1	4	2	2	2		62	1		6	2	62	1	4	1	5	2	4	3	5	2	4	2	6	6	6	5	5	6	3	6	6	2	2	3	2	4	2	5	5	2	6	7	7	7	7
	151	9-Oct-16	9-Oct-16	1	4	1	2	2		24	1		5	2	24	3	3	3	3	2	4	4	4	4	4	4	4	4	4	4	4	4	4	4	4	4	4	4	4	4	4	4	4	4	5	7	7	7	7
	152	9-Oct-16	9-Oct-16	1	4	2	2	2		20	1		3	2	20	4	3	4	2	1	6	5	4	4	6	4	6	4	4	5	3	3	4	7	4	4	5	4	5	5	4	4	5	5	5	5	6	6	6
	153	9-Oct-16	9-Oct-16	1	4	2	2	2		34	1		5	1	2	2	3	4	3	1	3	3	4	4	4	4	3	3	4	4	5	5	4	4	4	3	4	5	3	4	4	5	5	3	6	5	5	5	5
	154	9-Oct-16	9-Oct-16	1	4	2	10	2		31	1		6	2	31	3	4	4	3	2	2	3	3	5	2	2	3	2	3	2	2	5	4	4	4	5	4	5	4	5	5	5	5	4	5	4	6	3	5
	155	9-Oct-16	9-Oct-16	1	4	1	10	10		23	1		6	1	23	4	2	3	3	2	5	5	5	4	4	4	5	5	3	4	4	4	4	7	4	4	4	5	3	5	5	4	6	5	6	6	7	5	5
	156	9-Oct-16	9-Oct-16	1	4	1	2	2		20	1		6	2	20	4	4	4	4	1	2	2	4	2	1	2	6	4	1	1	3	7	4	5	4	2	1	1	4	2	4	1	4	2	5	5	6	3	6
	157	9-Oct-16	9-Oct-16	1	4	2	1	1		33	1		4	2	33	2	3	3	4	2	3	4	6	3	3	2	3	2	6	2	5	5	4	5	6	6	4	4	4	5	5	4	5	2	5	4	7	3	5
	158	9-Oct-16	9-Oct-16	1	4	2	2	2		67	1		6	2	67	2	2	3	4	1	1	2	3	2	2	2	5	2	2	1	2	4	3	4	3	4	2	3	3	2	3	2	4	3	5	5	5	4	5
	159	9-Oct-16	9-Oct-16	1	4	2	2	2		28	1		5	2	28	2	3	4	5	1	2	2	3	6	4	5	4	6	6	2	6	5	7	6	4	3	6	7	6	6	6	3	7	2	7	5	7	7	7
	160	9-Oct-16	9-Oct-16	1	4	2	1	1		54	1		7	2	54	2	4	3	4	1	1	1	1	2	6	1	6	4	5	1	1	5	2	5	1	1	1	1	1	3	5	1	3	3	5	5	6	5	5
	161	9-Oct-16	9-Oct-16	1	4	2	2	2		32	1		8	2	32	3	3	4	2	2	2	1	3	2	2	2	6	2	4	1	2	6	5	6	3	4	3	5	3	2	2	6	6	4	5	5	6	6	6
	162	9-Oct-16	9-Oct-16	1	4	1	3	11	multiracial (korean, black, white, native-american)	23	1		8	1	23	3	3	3	3	1	4	4	4	4	4	4	4	4	4	4	4	4	4	4	4	4	4	4	4	4	4	7	4	7	4	6	7	5	6
	163	9-Oct-16	9-Oct-16	1	4	1	2	2		38	1		8	2	38	4	2	2	4	1	1	1	1	1	1	1	7	1	1	1	7	7	1	1	7	5	1	1	1	5	1	5	1	7	1	5	5	3	5
	164	9-Oct-16	9-Oct-16	1	4	1	2	2		69	1		6	2	69	4	2	4	2	1	3	3	5	5	3	5	3	1	7	3	5	1	4	4	5	4	3	4	3	5	7	5	7	3	7	5	5	3	7
	165	9-Oct-16	9-Oct-16	1	4	1	1	1		32	1		8	2	17	2	4	2	4	1	3	3	3	3	3	5	5	3	3	2	2	5	2	2	2	2	2	5	3	2	3	3	3	2	5	6	6	5	6
	166	9-Oct-16	9-Oct-16	1	4	1	3	3		62	1		6	2	62	3	2	4	2	1	5	5	5	2	5	4	6	5	4	5	4	4	5	4	5	4	4	5	4	5	4	3	7	5	5	5	5	4	5
	167	9-Oct-16	9-Oct-16	1	4	1	7	7		18	1		4	2	18	4	3	4	3	1	5	4	5	5	5	4	3	5	4	5	5	3	6	4	3	5	3	4	5	3	5	5	4	5	7	5	7	5	7
	168	9-Oct-16	9-Oct-16	1	4	1	2	2		19	1		7	2	19	2	4	3	4	2	2	2	2	2	1	2	5	2	4	2	2	7	4	3	4	4	1	4	2	4	5	3	5	4	5	6	6	6	6
	169	9-Oct-16	9-Oct-16	1	4	1	1	1		24	1		7	2	24	5	2	3	2	1	4	7	5	5	3	7	3	7	7	5	3	7	1	6	7	2	3	6	5	4	6	5	3	7	1	2	7	7	7
	170	9-Oct-16	9-Oct-16	1	4	2	2	2		22	1		7	2	22	2	4	2	5	2	1	1	2	1	1	1	7	1	3	1	5	7	1	4	1	1	1	1	1	1	1	1	5	1	2	4	7	4	7
	171	9-Oct-16	9-Oct-16	1	4	2	2	2		18	1		7	2	18	4	4	4	2	1	6	5	3	6	6	5	6	4	6	3	7	5	5	7	5	6	5	4	5	4	5	6	7	6	2	6	6	6	6
	172	9-Oct-16	9-Oct-16	1	4	2	2	1		22	1		8	2	22	4	2	4	4	1	4	3	2	1	1	1	4	4	3	4	4	4	4	7	1	4	1	1	1	2	4	4	6	2	7	6	7	6	7
	173	9-Oct-16	9-Oct-16	1	4	2	2	2		20	1		9	2	20	1	5	1	5	2	4	4	4	4	4	4	4	4	4	4	4	4	4	4	4	4	4	4	4	4	4	4	4	4	4	7	7	7	6
	174	9-Oct-16	9-Oct-16	1	4	2	2	2		24	1		9	2	24	3	4	2	4	1	4	4	4	1	4	1	7	4	4	4	5	5	5	7	7	7	7	6	5	7	7	7	7	7	6	7	7	7	7
	175	9-Oct-16	9-Oct-16	1	4	1	2	2		30	1		5	2	30	5	1	4	1	1	1	1	2	2	2	3	6	1	6	1	1	5	5	5	4	4	4	4	5	1	7	4	4	3	6	2	7	2	7
	176	9-Oct-16	9-Oct-16	1	4	2	2	2		19	1		4	2	19	4	4	2	4	1	2	6	6	5	3	5	2	2	6	5	6	7	6	6	6	6	6	6	6	3	7	6	7	5	7	6	6	6	6
	177	9-Oct-16	9-Oct-16	1	4	1	2	2		21	1		3	2	21	4	2	3	3	1	4	6	4	4	2	7	1	7	4	4	6	2	5	6	5	6	5	5	3	3	6	5	4	4	7	5	5	5	5
	178	9-Oct-16	9-Oct-16	1	4	2	2	2		25	1		8	2	25	1	4	1	4	1	1	1	1	1	1	1	7	1	1	1	1	7	2	3	1	1	1	2	1	1	2	1	5	7	1	7	7	7	7
	179	9-Oct-16	10-Oct-16	1	4	1	2	8		38	1		5	2	38	1	4	2	4	1	2	2	2	2	2	2	6	2	2	2	2	7	4	4	4	4	2	2	2	2	2	4	4	4	4	6	7	5	6
	180	9-Oct-16	9-Oct-16	1	4	2	7	7		18	1		5	2	18	5	1	4	1	1	1	2	5	2	1	4	3	4	5	1	4	4	4	3	7	5	1	3	4	3	4	5	6	2	1	2	5	1	2
	181	9-Oct-16	10-Oct-16	1	4	2	1	1		45	1		6	2	24	3	4	5	3	1	2	3	4	2	5	4	3	3	4	4	2	5	4	6	4	4	3	3	2	3	5	3	4	4	6	2	4	3	4
	182	10-Oct-16	10-Oct-16	1	4	1	3	3		55	1		5	1	15	3	3	3	3	1	7	7	7	7	7	7	7	7	7	7	7	7	7	7	7	7	7	7	7	7	7	7	7	7	7	7	7	7	7
	183	10-Oct-16	10-Oct-16	1	4	1	2	2		23	1		8	2	23	4	4	2	3	1	3	2	3	3	3	3	3	3	5	3	4	4	3	6	5	3	4	3	3	4	3	3	5	5	4	3	5	4	4
	184	10-Oct-16	10-Oct-16	1	4	2	2	2		24	1		8	2	24	2	4	3	4	2	1	1	1	1	2	2	7	5	3	1	2	7	2	4	1	2	1	4	1	5	2	2	2	1	1	6	6	5	7
	185	10-Oct-16	10-Oct-16	1	4	1	2	2		28	1		7	2	28	5	1	4	1	2	5	3	5	3	5	3	3	3	3	3	2	5	5	5	5	5	3	5	5	3	3	5	5	5	6	5	5	5	6
	186	10-Oct-16	10-Oct-16	1	4	1	1	1		27	1		6	2	27	4	3	4	4	2	6	6	4	3	5	3	4	5	4	6	4	2	3	6	6	6	3	6	2	6	6	4	5	4	6	5	6	5	6
	187	10-Oct-16	10-Oct-16	1	4	1	2	2		31	1		8	2	31	2	4	4	4	2	5	6	2	2	5	3	6	5	2	6	3	7	5	3	5	5	4	5	3	5	4	5	5	5	4	5	6	5	6
	188	10-Oct-16	10-Oct-16	1	4	1	2	2		23	1		3	2	23	5	5	5	5	1	1	1	4	1	1	4	6	4	7	1	2	6	1	7	5	1	1	1	1	4	1	3	7	4	3	7	7	6	7
	189	10-Oct-16	10-Oct-16	1	4	1	3	3		49	1		8	2	49	2	4	2	4	2	3	4	2	2	4	3	3	2	4	4	3	2	4	7	3	3	3	2	4	3	4	3	6	3	4	7	3	7	7
	190	10-Oct-16	10-Oct-16	1	4	1	2	2		34	1		5	2	34	3	4	5	2	2	3	5	6	3	3	5	3	6	6	3	4	2	5	5	5	4	5	4	4	4	5	5	5	5	7	5	7	5	7
	191	10-Oct-16	10-Oct-16	1	4	2	3	3		35	1		1	2	35	5	5	5	5	2	7	7	7	3	5	3	7	7	3	7	3	3	7	7	7	7	7	7	3	3	4	7	3	7	7	7	7	7	7
	192	10-Oct-16	10-Oct-16	1	4	2	2	2		32	1		7	2	32	2	4	3	4	1	4	4	4	4	4	4	5	4	4	4	4	4	4	3	5	5	4	3	4	3	4	3	5	4	1	5	7	4	7
	193	10-Oct-16	10-Oct-16	1	4	1	8	2		30	1		6	2	30	4	4	5	4	2	2	2	5	5	2	5	5	5	5	3	5	1	2	4	5	3	3	5	3	2	5	3	5	4	5	5	6	5	6
	194	10-Oct-16	10-Oct-16	1	4	1	2	2		36	1		6	2	36	2	4	3	4	1	1	1	1	1	1	1	5	1	2	1	2	7	1	4	4	2	1	1	1	4	1	2	4	4	6	5	7	5	6
	195	10-Oct-16	10-Oct-16	1	4	2	4	1		18	1		6	1	18	2	4	3	4	2	6	4	3	4	4	3	4	4	5	5	5	4	2	5	5	3	2	3	5	5	6	6	5	2	5	6	7	7	6
	196	10-Oct-16	10-Oct-16	1	4	2	2	2		36	1		7	2	36	2	3	2	5	2	1	1	1	1	1	1	4	1	4	1	1	6	1	4	4	1	1	1	1	1	1	1	4	4	5	7	7	7	7
	197	10-Oct-16	10-Oct-16	1	4	1	2	2		24	1		5	2	24	3	4	2	4	2	5	4	4	4	5	4	5	3	5	5	5	4	5	5	5	6	5	5	5	5	5	5	5	4	5	6	7	6	7
	198	10-Oct-16	10-Oct-16	1	4	2	2	2		18	1		6	2	18	4	5	4	4	1	2	2	4	1	3	2	2	2	2	2	5	4	5	5	4	4	1	5	2	4	2	3	5	3	2	5	6	5	7
	199	10-Oct-16	10-Oct-16	1	4	2	2	2		22	1		9	2	22	1	4	2	5	1	1	1	1	1	1	1	7	1	1	1	1	7	2	1	1	1	1	1	1	1	2	1	1	1	2	5	7	6	5
	200	10-Oct-16	10-Oct-16	1	4	1	7	7		44	1		8	2	44	4	4	3	5	1	3	3	2	1	1	3	4	4	3	1	4	1	2	3	3	3	1	2	2	4	2	3	3	3	7	7	6	7	7
	201	10-Oct-16	10-Oct-16	1	4	1	1	1		34	1		8	1	34	2	4	2	4	1	1	1	1	1	1	1	7	1	1	1	3	7	4	4	1	3	1	1	1	4	1	1	4	1	4	5	6	5	5
	202	10-Oct-16	10-Oct-16	1	4	1	10	9		29	1		6	2	29	4	4	4	3	2	4	4	5	4	4	4	7	4	1	4	5	5	4	4	4	4	1	4	4	4	4	4	5	1	2	4	7	5	6
	203	10-Oct-16	10-Oct-16	1	4	1	2	2		59	1		2	2	59	2	5	2	4	2	4	4	6	7	3	7	2	6	7	4	7	2	6	7	7	5	3	5	6	5	7	5	7	7	7	6	7	6	6
	204	10-Oct-16	10-Oct-16	1	4	2	2	10		26	1		4	2	26	4	2	4	2	2	2	5	5	5	3	5	2	5	5	5	3	3	5	4	5	6	5	5	4	5	6	5	6	5	2	3	6	4	5
	205	10-Oct-16	10-Oct-16	1	4	1	2	2		36	1		5	2	36	4	2	4	2	1	4	4	4	4	4	4	4	4	4	4	4	4	5	4	4	5	4	4	4	4	5	4	6	4	5	2	7	3	3
	206	10-Oct-16	10-Oct-16	1	4	2	3	3		49	1		1	2	49	4	4	4	4	2	6	2	2	6	1	1	1	2	2	3	1	2	5	2	2	2	6	6	1	5	5	1	7	3	7	6	7	7	7
	207	10-Oct-16	10-Oct-16	1	4	2	2	2		25	1		3	2	25	3	2	4	1	2	3	6	6	7	4	4	2	6	1	3	5	5	1	2	2	3	7	4	3	3	6	7	7	5	2	1	1	3	5
	208	10-Oct-16	10-Oct-16	1	4	2	2	2		41	1		4	2	41	2	4	2	4	1	4	7	7	7	5	6	1	7	7	6	7	2	4	5	7	7	7	7	4	7	6	4	4	6	7	6	7	6	6
	209	10-Oct-16	10-Oct-16	1	4	1	2	2		32	1		3	2	32	2	4	2	4	2	3	5	5	3	4	4	3	6	5	4	6	4	3	5	6	5	6	5	3	6	5	3	5	5	5	5	7	5	5
	210	10-Oct-16	10-Oct-16	1	4	1	2	2		38	1		1	2	38	4	1	5	1	1	2	2	2	3	2	4	3	3	2	2	3	5	2	4	3	5	1	2	1	3	2	2	5	5	7	5	2	1	6
	211	10-Oct-16	10-Oct-16	1	4	2	2	2		59	1		4	2	59	2	4	2	4	2	3	3	5	3	2	5	2	4	5	5	3	3	3	5	5	5	2	3	6	4	5	3	6	5	3	5	5	5	2
	212	10-Oct-16	10-Oct-16	1	4	1	2	2		24	1		5	2	24	3	2	4	4	2	1	1	1	1	2	1	7	1	1	1	1	6	1	5	1	2	1	1	1	1	1	1	7	1	1	5	6	5	6
	213	10-Oct-16	10-Oct-16	1	4	2	2	2		40	1		2	2	40	3	5	3	4	1	3	5	4	3	4	4	4	4	5	4	5	3	4	5	5	4	3	2	1	4	3	4	5	5	6	7	7	7	7
	214	10-Oct-16	10-Oct-16	1	4	2	2	2		39	1		4	2	39	3	1	4	1	1	6	5	4	5	6	5	1	4	6	5	7	2	5	7	6	5	3	3	1	6	5	5	5	5	5	5	7	3	7
	215	10-Oct-16	10-Oct-16	1	4	2	1	1		23	1		7	2	23	4	3	4	4	1	7	7	3	3	3	3	6	3	3	7	3	6	5	6	4	5	4	6	6	3	6	5	6	6	5	5	6	5	6
	216	10-Oct-16	10-Oct-16	1	4	1	2	2		33	1		1	2	33	2	4	3	4	1	4	5	5	4	4	5	3	6	5	4	5	1	4	5	7	4	6	5	4	5	3	2	4	4	6	6	7	7	5
	217	10-Oct-16	10-Oct-16	1	4	2	3	3		38	1		3	1	38	5	4	5	4	2	5	5	4	6	5	5	3	6	6	6	4	4	5	7	6	6	4	5	5	5	6	6	7	6	4	6	7	7	4
	218	10-Oct-16	10-Oct-16	1	4	2	3	3		21	1		2	2	21	1	1	2	3	1	7	2	3	5	7	4	5	3	3	5	3	1	2	6	3	5	4	5	3	3	6	3	7	4	5	6	3	4	1
	219	10-Oct-16	10-Oct-16	1	4	1	3	3		38	1		4	2	38	5	3	4	3	2	3	4	4	5	3	4	1	4	4	4	4	3	4	4	4	4	4	3	3	4	4	4	4	4	6	4	7	4	7
	220	10-Oct-16	10-Oct-16	1	4	2	2	2		61	1		3	2	61	1	5	1	5	2	5	5	7	7	5	7	1	6	7	6	5	1	5	7	7	6	6	6	7	2	6	6	7	7	7	6	6	5	6
	221	10-Oct-16	10-Oct-16	1	4	2	2	2		42	1		7	2	42	2	2	2	4	1	2	3	5	3	2	3	3	3	5	2	5	2	4	5	3	5	3	4	2	3	5	4	5	6	6	7	7	7	7
	222	10-Oct-16	10-Oct-16	1	4	1	2	2		58	1		9	2	58	1	3	4	4	1	7	7	7	4	7	7	1	7	7	7	7	1	7	7	7	7	7	7	7	7	7	7	7	6	7	7	7	7	7
	223	10-Oct-16	10-Oct-16	1	4	2	2	2		68	1		3	2	68	4	1	2	4	2	4	3	6	5	4	6	1	2	6	3	7	1	4	5	6	3	5	5	5	4	7	3	7	3	7	4	7	3	4
	224	10-Oct-16	10-Oct-16	1	4	2	1	1		35	1		3	2	35	4	2	5	2	2	6	6	6	7	5	7	1	5	7	7	6	3	6	7	7	7	7	6	4	4	6	7	7	7	6	5	6	6	6
	225	10-Oct-16	10-Oct-16	1	4	2	2	2		44	1		3	2	44	1	1	2	4	2	6	5	4	5	4	7	3	5	4	5	5	1	5	7	5	1	1	5	1	5	5	5	7	5	5	6	6	5	7
	226	10-Oct-16	10-Oct-16	1	4	1	2	2		63	1		1	1	63	4	4	5	4	2	4	5	5	4	4	6	4	4	6	4	6	5	7	4	6	6	6	7	6	7	6	5	7	5	7	5	6	5	5
	227	10-Oct-16	11-Oct-16	1	4	1	2	2		43	1		2	2	43	2	2	4	3	1	2	2	3	3	2	5	3	6	2	3	6	2	3	4	3	6	2	3	2	2	5	4	4	5	7	5	7	4	7
	228	11-Oct-16	11-Oct-16	1	4	1	2	2		52	1		2	2	52	2	4	2	4	2	5	5	5	1	6	7	1	7	1	6	7	1	7	7	7	5	7	3	7	5	7	7	7	1	7	7	6	5	6
	229	11-Oct-16	11-Oct-16	1	4	1	2	2		46	1		3	2	46	5	1	5	1	1	7	7	5	7	6	7	7	7	5	6	5	5	5	7	7	6	6	5	6	7	5	6	5	5	5	5	5	3	6
	230	11-Oct-16	11-Oct-16	1	4	1	2	2		18	1		5	2	18	2	2	4	4	1	1	2	2	3	3	2	6	2	3	3	4	6	3	1	1	1	2	2	1	1	1	2	2	2	5	6	5	6	5
	231	11-Oct-16	11-Oct-16	1	4	2	2	2		34	1		3	2	32	4	4	2	4	2	5	3	4	6	5	5	4	6	4	5	4	4	5	5	6	4	2	6	5	3	5	4	7	4	7	5	7	5	6
	232	11-Oct-16	11-Oct-16	1	4	1	2	2		24	1		6	2	24	4	1	3	2	1	4	2	1	3	3	3	4	2	6	2	4	6	4	4	4	3	5	5	3	2	5	4	5	3	2	3	4	2	7
	233	11-Oct-16	11-Oct-16	1	4	1	2	2		46	1		1	2	46	5	3	4	4	2	1	1	3	1	1	1	2	1	5	1	2	2	2	7	6	6	4	3	1	1	1	5	6	1	7	6	7	7	6
	234	11-Oct-16	11-Oct-16	1	4	2	7	7		30	1		5	2	25	4	2	2	2	2	6	5	3	7	5	6	5	4	7	5	5	6	6	6	4	5	7	5	7	5	3	7	6	5	6	2	7	5	6
	235	11-Oct-16	11-Oct-16	1	4	1	2	2		69	1		3	2	69	4	2	4	2	2	4	5	4	1	3	4	5	4	4	6	4	4	4	7	6	6	3	4	7	4	5	7	7	4	7	3	6	5	6
	236	11-Oct-16	11-Oct-16	1	4	1	2	2		34	1		5	2	34	2	4	4	5	2	1	1	6	3	1	1	5	1	2	1	2	6	1	4	6	1	1	1	1	1	2	2	6	2	5	5	6	6	6
	237	11-Oct-16	11-Oct-16	1	4	2	2	2		23	1		3	2	23	4	5	1	5	1	4	4	1	1	4	2	7	4	1	4	1	6	1	4	5	5	2	1	4	2	2	4	7	2	7	6	7	7	7
	238	11-Oct-16	11-Oct-16	1	4	1	2	2		74	1		3	2	74	4	2	3	4	1	1	1	2	7	1	1	1	2	1	6	1	4	1	1	4	1	4	4	4	4	1	1	7	4	7	6	7	3	6
	239	11-Oct-16	11-Oct-16	1	4	1	2	2		34	1		4	2	34	3	3	4	3	1	5	7	4	4	7	4	2	6	4	7	4	2	5	6	6	5	6	5	4	4	6	6	6	5	7	5	6	4	6
	240	11-Oct-16	11-Oct-16	1	4	2	2	11	Native American, White	38	1		8	2	38	1	5	1	5	1	7	7	7	7	7	7	1	7	7	7	7	1	6	7	7	7	7	7	6	6	7	6	7	7	6	7	7	7	7
	241	11-Oct-16	11-Oct-16	1	4	2	2	10		28	1		8	2	28	4	4	4	4	2	7	7	5	2	7	7	7	7	5	7	7	1	7	6	6	5	5	4	5	4	6	7	6	7	6	5	6	6	5
	242	11-Oct-16	11-Oct-16	1	4	2	10	10		34	1		6	2	34	4	4	4	3	2	6	6	4	5	6	4	3	5	5	4	6	4	5	7	5	6	3	3	3	5	7	5	6	3	7	3	4	4	5
	243	11-Oct-16	11-Oct-16	1	4	2	2	2		48	1		7	2	48	4	1	3	3	2	1	1	1	1	1	2	6	1	1	1	1	5	3	6	1	3	1	3	1	2	1	2	6	1	7	3	7	3	6
	244	11-Oct-16	11-Oct-16	1	4	2	10	10		34	1		6	2	34	2	4	2	4	2	5	2	5	2	5	3	3	2	4	1	4	3	5	7	2	3	4	5	3	3	2	3	5	5	2	7	7	7	7
	245	11-Oct-16	11-Oct-16	1	4	2	2	2		26	1		7	2	26	1	4	1	4	2	1	1	7	1	1	1	7	1	5	1	7	7	2	4	2	3	1	4	1	1	4	2	7	1	2	5	7	5	5
	246	11-Oct-16	11-Oct-16	1	4	1	2	2		30	1		8	2	30	5	2	4	3	1	1	1	1	1	1	1	7	1	1	1	1	7	1	1	1	3	1	1	1	1	1	1	1	1	1	5	7	5	5
	247	11-Oct-16	11-Oct-16	1	4	2	2	2		35	1		7	2	35	5	1	4	1	2	2	4	2	3	4	5	1	6	1	2	1	2	2	4	5	2	2	2	2	5	2	2	7	1	1	5	7	1	7
	248	11-Oct-16	11-Oct-16	1	4	1	8	11	white,black,native american	38	1		6	2	38	4	1	4	2	2	5	3	4	4	4	5	3	3	2	5	2	5	5	5	5	3	2	5	6	3	6	5	2	6	5	6	7	4	7
	249	11-Oct-16	11-Oct-16	1	4	2	2	2		36	1		5	2	36	2	4	2	5	1	4	4	3	4	5	4	4	6	4	5	5	5	4	7	6	6	6	5	6	4	6	5	6	4	3	7	7	7	5
	250	11-Oct-16	11-Oct-16	1	4	1	2	2		20	1		3	2	20	4	2	4	4	2	2	3	1	2	2	6	7	5	6	1	6	6	5	7	5	5	2	5	2	2	5	6	5	6	5	7	7	6	7
	251	11-Oct-16	11-Oct-16	1	4	1	2	2		24	1		9	2	24	1	4	3	5	1	1	1	2	1	3	1	7	1	1	1	4	6	4	2	1	2	1	2	1	1	5	2	7	1	5	7	7	6	5
	252	11-Oct-16	11-Oct-16	1	4	1	2	2		22	1		8	2	22	5	3	5	3	2	4	4	4	4	4	4	4	4	4	4	4	4	4	4	4	4	4	4	4	4	4	4	4	4	4	3	5	4	5
	253	11-Oct-16	11-Oct-16	1	4	2	2	2		40	1		7	2	40	5	5	5	5	2	5	5	7	1	6	5	5	7	6	5	5	5	7	7	5	7	4	7	6	5	5	7	7	5	7	5	7	7	5
	254	11-Oct-16	11-Oct-16	1	4	1	2	2		34	1		8	2	34	4	2	4	2	2	1	2	4	1	1	1	5	1	5	1	1	6	3	5	2	5	1	3	2	2	2	5	3	3	6	7	7	5	6
	255	11-Oct-16	11-Oct-16	1	4	1	2	2		38	1		8	2	38	3	4	4	4	2	6	7	2	5	4	1	1	7	4	7	2	1	4	7	7	4	2	4	4	4	4	4	5	4	2	6	7	5	5
	256	11-Oct-16	11-Oct-16	1	4	2	3	3		19	1		5	2	19	4	3	4	5	2	5	5	6	3	6	6	4	2	4	6	4	6	4	6	6	7	5	4	3	5	4	3	4	7	4	5	7	6	5
	257	11-Oct-16	11-Oct-16	1	4	1	2	2		22	1		8	2	22	2	4	4	4	1	1	1	1	1	1	1	7	1	1	1	1	7	1	1	1	1	1	1	1	1	1	1	1	1	1	6	7	6	6
	258	11-Oct-16	11-Oct-16	1	4	2	2	2		33	1		4	2	33	4	4	2	5	2	7	3	6	3	6	5	6	5	7	5	6	5	6	7	7	5	5	7	6	7	5	6	7	4	7	6	7	7	7
	259	11-Oct-16	11-Oct-16	1	6	2	1	1		18	1		5	2	18	4	4	3	3	1	5	4	5	4	4	4	4	4	4	4	4	4	5	4	5	5	4	3	4	4	4	4	4	4	4	4	7	4	4
	260	11-Oct-16	11-Oct-16	1	4	1	2	2	NA	34	1	NA	7	1	34	4	4	2	4	2	2	1	2	1	2	2	6	1	3	2	1	6	1	4	1	4	1	2	1	1	1	2	2	1	2	7	7	6	7
	261	11-Oct-16	11-Oct-16	1	4	2	7	7		23	1		5	1	5	3	2	2	5	1	2	4	6	6	3	4	5	5	2	5	6	3	5	6	3	4	5	5	3	7	7	5	4	5	4	7	6	3	1
	262	11-Oct-16	11-Oct-16	1	4	2	1	1		33	1		7	2	33	2	2	4	4	2	5	5	5	2	6	2	5	5	5	5	3	5	5	5	5	5	5	5	3	6	5	4	7	5	1	5	6	7	5
	263	11-Oct-16	11-Oct-16	1	4	2	2	2		29	1		5	2	29	3	4	4	4	1	3	3	4	2	3	3	5	3	3	4	4	5	4	5	3	3	3	3	4	3	4	3	5	4	3	5	5	5	5
	264	11-Oct-16	11-Oct-16	1	4	1	2	2		23	1		9	2	23	4	2	4	2	1	1	1	1	1	1	1	7	1	1	1	4	7	1	4	1	1	1	1	1	2	1	1	4	1	5	4	5	4	6
	265	11-Oct-16	11-Oct-16	1	4	2	2	2		31	1		7	1	31	4	1	3	4	1	6	6	5	5	6	5	5	5	5	4	6	6	4	5	5	4	3	4	3	4	3	4	4	5	3	5	7	6	6
	266	11-Oct-16	11-Oct-16	1	4	1	2	2		27	1	None	9	2	27	3	4	2	4	2	1	1	1	1	1	1	7	1	1	1	1	7	1	1	1	1	1	1	1	1	1	1	1	1	1	7	7	7	7
	267	11-Oct-16	11-Oct-16	1	4	2	2	10		36	1		5	2	36	4	5	2	5	1	7	5	3	2	7	2	4	7	2	7	3	2	4	4	6	4	4	3	2	7	3	6	6	5	2	6	7	5	6
	268	11-Oct-16	11-Oct-16	1	4	2	2	10		36	1		5	1	36	2	4	4	5	2	7	6	4	2	7	4	5	7	5	7	2	2	3	5	5	5	5	3	3	6	5	4	5	4	2	6	7	5	6
	269	11-Oct-16	11-Oct-16	1	4	2	2	2		21	1		9	2	21	2	3	3	4	1	6	6	6	6	5	6	4	5	5	5	4	1	6	7	7	7	5	6	5	6	5	6	7	6	5	6	6	6	5
	270	11-Oct-16	11-Oct-16	1	4	1	2	2		31	1		7	2	31	4	2	4	3	2	3	2	3	4	3	7	1	6	6	3	3	4	3	6	5	4	3	3	5	3	4	2	5	4	6	7	6	6	6
	271	11-Oct-16	11-Oct-16	1	4	1	2	2		34	1		3	2	34	4	2	3	2	1	5	5	5	4	5	3	4	4	6	4	4	5	3	4	4	5	4	4	4	4	4	6	6	5	5	7	7	6	1
	272	12-Oct-16	12-Oct-16	1	4	2	2	2		31	1		3	2	31	4	4	2	4	1	4	4	4	3	4	4	4	3	4	3	4	6	4	4	4	4	4	4	4	4	4	4	5	4	3	4	6	4	4
	273	12-Oct-16	12-Oct-16	1	4	2	2	2		41	1		4	2	41	2	4	4	3	1	3	5	5	3	3	3	3	5	6	5	5	5	6	6	6	5	5	6	3	3	5	4	6	3	6	6	6	5	5
	274	12-Oct-16	12-Oct-16	1	4	1	2	2		54	1		2	2	54	4	2	4	4	2	4	3	4	4	3	6	7	4	4	4	4	4	3	4	5	5	3	3	6	3	5	2	5	4	6	5	6	3	6
	275	13-Oct-16	13-Oct-16	1	4	2	2	2		24	1		8	2	24	2	5	1	5	2	4	5	5	3	4	4	4	3	4	3	3	5	3	4	5	3	3	4	3	5	4	2	3	3	3	5	7	5	5
	276	13-Oct-16	13-Oct-16	1	4	2	2	2		41	1		9	2	41	2	4	2	4	2	1	1	1	1	4	1	7	4	1	1	1	6	4	5	1	2	1	2	1	1	1	2	6	2	5	5	7	4	7
	277	13-Oct-16	13-Oct-16	1	4	2	2	2		40	1		4	2	40	4	5	2	4	1	3	7	7	7	2	7	1	5	7	7	7	5	3	2	7	7	7	2	3	2	7	7	6	7	5	7	7	7	7
	278	13-Oct-16	13-Oct-16	1	4	1	2	2		20	1		5	2	20	2	5	4	5	1	1	1	1	3	1	1	7	1	1	1	1	7	5	7	1	5	1	7	4	1	4	6	4	3	2	7	7	6	7
	279	13-Oct-16	13-Oct-16	1	4	1	2	2		62	1		9	2	62	4	4	4	4	1	7	7	7	4	7	4	4	7	6	4	4	1	5	4	7	7	6	7	3	7	6	5	4	4	1	5	7	6	5
	280	13-Oct-16	13-Oct-16	1	4	1	2	2		58	1		7	2	58	4	5	2	4	1	2	4	6	6	7	3	2	2	6	6	6	6	7	7	6	6	6	5	7	6	6	6	6	3	6	6	6	6	6
	281	13-Oct-16	13-Oct-16	1	4	2	2	2		45	1		7	2	45	1	4	2	4	2	1	1	3	1	1	2	6	3	2	1	3	6	4	4	2	2	1	2	1	1	1	2	4	2	2	6	6	5	6
	282	13-Oct-16	13-Oct-16	1	4	1	2	5		25	1		9	2	25	2	4	2	5	1	1	1	1	1	1	1	3	1	1	1	1	6	1	4	1	2	1	1	1	1	1	1	1	1	1	6	7	6	6
	283	13-Oct-16	13-Oct-16	1	4	1	2	2		24	1		5	2	24	4	2	3	4	1	6	5	7	2	7	3	3	7	7	6	1	1	7	7	7	7	6	7	1	7	2	7	7	7	6	6	7	7	7
	284	13-Oct-16	13-Oct-16	1	4	1	2	2		31	1		5	2	31	2	4	2	4	2	1	1	1	4	2	2	3	4	5	1	4	3	1	1	3	2	2	1	3	1	2	4	5	2	6	5	7	5	6
	285	13-Oct-16	13-Oct-16	1	4	1	2	2		28	1		8	2	28	4	1	4	2	2	2	2	2	2	2	2	5	3	3	2	3	6	3	4	2	3	2	3	2	2	2	2	4	2	2	4	5	4	6
	286	13-Oct-16	13-Oct-16	1	4	2	2	2		18	1		5	2	18	4	3	4	3	2	3	4	4	3	3	4	4	3	4	2	3	3	5	4	3	3	2	4	2	3	4	5	5	4	6	4	5	3	2
	287	13-Oct-16	13-Oct-16	1	4	1	2	8		49	1		8	2	49	2	3	4	4	2	7	7	7	1	6	1	4	7	2	6	6	1	7	1	3	7	5	6	4	7	7	7	5	6	4	6	7	7	7
	288	13-Oct-16	13-Oct-16	1	4	1	2	2		18	1		8	2	18	4	3	4	2	2	4	2	3	2	6	2	4	3	3	2	5	1	3	6	2	5	2	6	2	3	2	2	3	5	2	5	6	6	5
	289	13-Oct-16	13-Oct-16	1	4	1	2	2		30	1		7	2	30	2	4	4	4	2	2	2	2	2	2	2	6	2	2	2	2	6	3	5	2	2	2	2	2	2	3	2	3	3	3	5	6	5	6
	290	13-Oct-16	13-Oct-16	1	4	2	2	2		27	1		8	2	27	4	5	2	5	2	2	3	2	1	1	3	7	2	3	1	4	6	5	5	2	2	2	4	2	4	5	3	4	4	5	5	6	6	7
	291	13-Oct-16	13-Oct-16	1	4	2	2	2		20	1		3	2	20	4	2	4	4	2	2	3	5	2	2	3	6	4	7	4	6	3	5	2	6	6	5	6	1	5	5	5	6	5	7	2	7	5	3
	292	13-Oct-16	13-Oct-16	1	4	1	2	2		23	1		9	2	23	2	2	4	3	2	1	1	1	1	1	1	7	1	1	1	1	7	2	1	1	2	1	1	1	1	1	4	2	1	4	5	6	4	6
	293	13-Oct-16	13-Oct-16	1	4	2	2	2		44	1		4	2	44	1	5	1	5	2	1	1	3	2	2	2	7	2	6	1	6	7	6	1	2	6	4	6	4	4	5	6	7	2	6	6	7	5	7
	294	13-Oct-16	13-Oct-16	1	4	1	2	2		57	1		5	2	57	5	2	4	5	2	4	5	7	7	4	7	1	3	7	4	7	1	3	7	7	5	7	6	2	3	6	6	7	5	7	7	7	7	7
	295	13-Oct-16	13-Oct-16	1	4	2	2	2		24	1		7	2	24	4	2	5	4	2	1	1	1	1	1	1	6	1	5	1	2	7	4	2	1	6	2	3	3	1	2	3	4	1	3	6	7	4	7
	296	13-Oct-16	13-Oct-16	1	4	1	2	2		34	1		5	2	34	2	5	3	5	1	1	1	4	1	1	4	6	1	3	1	4	7	4	5	3	4	1	2	1	1	1	4	6	3	1	7	7	7	7
	297	13-Oct-16	13-Oct-16	1	4	1	2	2		73	1		2	2	73	4	2	4	2	2	4	6	5	3	3	3	5	4	4	4	4	5	4	5	5	5	5	5	5	5	5	5	5	6	7	5	5	2	5
	298	13-Oct-16	13-Oct-16	1	4	2	2	2		61	1		6	2	61	4	1	5	2	1	4	7	6	4	4	4	4	4	5	7	6	1	6	7	6	7	7	7	7	1	7	5	2	7	7	6	7	7	7
	299	13-Oct-16	13-Oct-16	1	4	1	2	1		31	1		7	2	31	4	4	4	2	1	1	1	2	1	1	5	7	1	1	1	1	5	3	6	5	5	2	5	2	3	5	2	5	5	5	5	7	5	7
	300	13-Oct-16	13-Oct-16	1	4	2	2	2		20	1		7	2	0	2	3	4	4	1	2	1	2	2	2	2	6	2	1	1	2	6	3	4	2	4	1	1	2	2	1	1	4	2	3	4	7	2	7
	301	13-Oct-16	13-Oct-16	1	4	2	2	2		29	1		9	2	28	4	4	3	4	1	7	7	7	6	7	5	3	7	5	7	4	1	7	7	7	7	6	6	2	7	7	6	7	7	2	5	7	7	7
	302	13-Oct-16	13-Oct-16	1	4	1	2	2		31	1		7	2	31	4	2	3	2	2	2	2	4	3	3	3	4	3	4	2	4	5	3	3	4	3	3	3	3	3	3	3	4	3	2	5	5	5	6
	303	13-Oct-16	13-Oct-16	1	4	1	2	2		34	1		8	2	34	2	5	3	5	2	1	1	1	1	1	1	7	1	2	1	1	7	1	7	1	1	1	1	1	1	1	4	7	2	7	7	7	7	7
	304	13-Oct-16	13-Oct-16	1	4	2	2	2		20	1		7	2	20	4	2	5	2	1	2	1	1	2	2	2	6	4	1	2	2	7	2	3	1	5	1	2	2	2	2	3	3	1	5	5	5	4	5
	305	13-Oct-16	13-Oct-16	1	4	1	2	2		29	1		8	2	29	5	2	4	1	2	1	1	1	1	1	1	7	5	4	1	1	7	4	2	2	2	1	3	1	2	3	4	5	1	6	6	7	5	7
	306	13-Oct-16	13-Oct-16	1	4	2	2	2		35	1		4	2	35	2	3	4	4	1	4	5	7	4	4	5	5	5	6	4	6	3	5	7	7	7	5	5	4	7	5	7	7	6	4	5	6	5	5
	307	13-Oct-16	13-Oct-16	1	4	1	2	2		22	1		7	2	22	3	3	4	3	2	2	2	5	2	3	2	3	5	6	1	6	2	3	5	5	2	2	5	4	3	2	2	2	4	3	5	5	4	6
	308	13-Oct-16	13-Oct-16	1	4	1	10	10		25	1		9	2	25	4	3	4	2	2	6	5	5	3	5	4	3	4	2	5	3	6	4	5	4	4	4	3	4	6	4	5	5	6	2	4	7	5	5
[truncated: 99 more columns]
