# Supplementary material for: Bridging Political Divides: Perceived Threat and Uncertainty Avoidance Help Explain the Relationship Between Political Ideology and Immigrant Attitudes Within Diverse Intergroup Contexts
Source: Front Psychol. 2019 Jun 14;10:1236. doi: 10.3389/fpsyg.2019.01236 (PMC6587119; doi:10.3389/fpsyg.2019.01236)
Supplement: Supplementary file 6 [file Data_Sheet_5.CSV]

Data Dictionary for Threat & Uncertainty-Avoidance Study 3
Variable	Variable name	Measurement unit	Allowed values	Description
Arbitrary Participant ID number	Participant	Numeric	1-331	ID number assigned to participant in sequential order
Participation date	Date	mm-dd-yyyy	30-Mar-18	Participation date
UseComputer	UseComputer	0-1	1 = Yes	Will you use a Computer, Laptop, or Tablet to complete all tasks?
Clickyes	Clickyes	0-1	1 = Yes	Click yes if you will complete all tasks at the same time/sitting/session.
Consent	Consent	2-Jan	1 = yes, consent granted, 2 = no	participant granting consent to complete the study
Select4	Select4	6-Jan	6-Jan	In order to help us check that the data is writing correctly for this study please select answer number 4 from the options below which will place a single tick next to this option.
Participant's gender	Gender	2-Jan	1 = Female, 2 = Male	Please indicate your gender by using the mouse to click on the appropriate box.
Participant's ethnicity	Ethnicity	10-Jan	1 = Southeast Asian, 2 = White/Caucasian, 3 = African American/Black, 4 = Afro-Caribbean/African, 5 = Middle Eastern or North African, 6 = Pakistani, 7 = Indian or Indian Subcontinent, 8 = Native American/Alaskan Native, 9 = Pacific Islander, 10 = Hispanic/Latina/Latino	Please indicate your race (or ethnicity) by using the mouse to click on the appropriate box. You will have a chance to specify or expand upon it more on the next question.
Participant's ethnicity2	Ethnicity2	11-Jan	1 = Southeast Asian, 2 = White/Caucasian, 3 = African American/Black, 4 = Afro-Caribbean/African, 5 = Middle Eastern or North African, 6 = Pakistani, 7 = Indian or Indian Subcontinent, 8 = Native American/Alaskan Native, 9 = Pacific Islander, 10 = Hispanic/Latina/Latino, 11 = Other	Please select "other" if you would not include yourself as a member of one of the ethnic groups listed in 1 through 10, or if you would like to further specify your previous answer. Please indicate your race or ethnicity by using the mouse to click on the appropriate box.
Paricipant's ethnicity, other completion	Ethnicity3	Text	Short answer text completion	If you selected other, please specify your race or ethnicity:
Age of participants in years	Age	Whole number	Whole number	Please type in your age. (please use a number, e.g., 19)
Country live in	countrylive	3-Jan	1 = USA, 2 = UK, 3 = Other	In what country do you live?
Country text	countrylive2	Text	Short answer text completion	If you selected other please specify what country you live in.
Political ideology rating	Politic	9-Jan	1 = Extremely Conservative, 2 = Very Conservative, 3 = Moderately Conservative, 4 = Somewhat Conservative, 5 = Moderate, 6 = Somewhat Liberal, 7 = Moderately Liberal, 8 = Very Liberal, 9 = Extremely Liberal	Please rate your, personal political orientation:
Years living in USA	years	Whole number	Whole number	How many years have you lived in the United States?
Need for cognition item 9	Ncog9	5-Jan	1 = Extremely unlike me, 2 = Somewhat unlike me, 3 = Uncertain, 4 = Somewhat like me, 5 = Extremely like me	I like tasks that require little thought once I've learned them.
Need for cognition item 6	Ncog6	5-Jan	1 = Extremely unlike me, 2 = Somewhat unlike me, 3 = Uncertain, 4 = Somewhat like me, 5 = Extremely like me	I find satisfaction in deliberating hard for many hours.
Need for cognition item 8	Ncog8	5-Jan	1 = Extremely unlike me, 2 = Somewhat unlike me, 3 = Uncertain, 4 = Somewhat like me, 5 = Extremely like me	I prefer to think about small, daily projects to long-term ones.
Need for cognition item 2	Ncog2	5-Jan	1 = Extremely unlike me, 2 = Somewhat unlike me, 3 = Uncertain, 4 = Somewhat like me, 5 = Extremely like me	I like to have the responsibility of handling a situation that requires a lot of thinking.
Randomization to order	Randomize	12-Jan	1-12; See 12 orders listed in Column H	Listing of 12 orders used to counterbalance measures within Study 3 (see Column H)	Order	Measures
	(see Column H for all 12 orders)				1	Threat	U-A	SDO	N. Cog4	Explicit Bias & Neg	N. Cog2nd4	Implicit Bias
					2	Threat	SDO	U-A	N. Cog4	Explicit Bias & Neg	N. Cog2nd4	Implicit Bias
					3	U-A	Threat	SDO	N. Cog4	Explicit Bias & Neg	N. Cog2nd4	Implicit Bias
					4	U-A	SDO	Threat	N. Cog4	Explicit Bias & Neg	N. Cog2nd4	Implicit Bias
					5	SDO	Threat	U-A	N. Cog4	Explicit Bias & Neg	N. Cog2nd4	Implicit Bias
					6	SDO	U-A	Threat	N. Cog4	Explicit Bias & Neg	N. Cog2nd4	Implicit Bias
					7	Threat	U-A	SDO	N. Cog4	Implicit Bias	N. Cog2nd4	Explicit Bias & Neg
					8	Threat	SDO	U-A	N. Cog4	Implicit Bias	N. Cog2nd4	Explicit Bias & Neg
					9	U-A	Threat	SDO	N. Cog4	Implicit Bias	N. Cog2nd4	Explicit Bias & Neg
					10	U-A	SDO	Threat	N. Cog4	Implicit Bias	N. Cog2nd4	Explicit Bias & Neg
					11	SDO	Threat	U-A	N. Cog4	Implicit Bias	N. Cog2nd4	Explicit Bias & Neg
					12	SDO	U-A	Threat	N. Cog4	Implicit Bias	N. Cog2nd4	Explicit Bias & Neg
Perceived Symbolic Threat from Immigrants 1	Symbolic1	7-Jan	1 = Disagree strongly, 2 = Disagree moderately, 3 = Disagree somewhat, 4 = Neither agree nor disagree, 5 = Agree somewhat, 6 = Agree moderately, 7 = Agree strongly	Immigrants should learn to conform to the rules and norms of American society as soon as possible after they arrive.
Symbolic2	Symbolic2	7-Jan	1 = Disagree strongly, 2 = Disagree moderately, 3 = Disagree somewhat, 4 = Neither agree nor disagree, 5 = Agree somewhat, 6 = Agree moderately, 7 = Agree strongly	Immigration is undermining American culture.
Symbolic3; to be reverse scored	Symbolic3	7-Jan	1 = Disagree strongly, 2 = Disagree moderately, 3 = Disagree somewhat, 4 = Neither agree nor disagree, 5 = Agree somewhat, 6 = Agree moderately, 7 = Agree strongly	The values and beliefs of immigrants regarding work are basically quite similar to those of most Americans.
Symbolic4	Symbolic4	7-Jan	1 = Disagree strongly, 2 = Disagree moderately, 3 = Disagree somewhat, 4 = Neither agree nor disagree, 5 = Agree somewhat, 6 = Agree moderately, 7 = Agree strongly	The values and beliefs of immigrants regarding moral and religious issues are NOT compatible with the beliefs and values of most Americans.
Symbolic5; to be reverse scored	Symbolic5	7-Jan	1 = Disagree strongly, 2 = Disagree moderately, 3 = Disagree somewhat, 4 = Neither agree nor disagree, 5 = Agree somewhat, 6 = Agree moderately, 7 = Agree strongly	The values and beliefs of immigrants regarding family issues and socializing children are basically quite similar to those of most Americans.
Symbolic6	Symbolic6	7-Jan	1 = Disagree strongly, 2 = Disagree moderately, 3 = Disagree somewhat, 4 = Neither agree nor disagree, 5 = Agree somewhat, 6 = Agree moderately, 7 = Agree strongly	The values and beliefs of immigrants regarding social relations are NOT compatible with the beliefs and values of most Americans.
Symbolic7; to be reverse scored	Symbolic7	7-Jan	1 = Disagree strongly, 2 = Disagree moderately, 3 = Disagree somewhat, 4 = Neither agree nor disagree, 5 = Agree somewhat, 6 = Agree moderately, 7 = Agree strongly	Immigrants should NOT have to accept American ways.
Perceived Realistic Threat from Immigrants1	Real1	7-Jan	1 = Disagree strongly, 2 = Disagree moderately, 3 = Disagree somewhat, 4 = Neither agree nor disagree, 5 = Agree somewhat, 6 = Agree moderately, 7 = Agree strongly	Immigrants get more from this country than they contribute.
Real2; to be reverse scored	Real2	7-Jan	1 = Disagree strongly, 2 = Disagree moderately, 3 = Disagree somewhat, 4 = Neither agree nor disagree, 5 = Agree somewhat, 6 = Agree moderately, 7 = Agree strongly	The children of immigrants should have the same right to attend public schools in the United States as Americans do.
Real3	Real3	7-Jan	1 = Disagree strongly, 2 = Disagree moderately, 3 = Disagree somewhat, 4 = Neither agree nor disagree, 5 = Agree somewhat, 6 = Agree moderately, 7 = Agree strongly	Immigration has increased the tax burden on Americans.
Real4; to be reverse scored	Real4	7-Jan	1 = Disagree strongly, 2 = Disagree moderately, 3 = Disagree somewhat, 4 = Neither agree nor disagree, 5 = Agree somewhat, 6 = Agree moderately, 7 = Agree strongly	Immigrants are NOT displacing American workers from their jobs.
Real5; to be reverse scored	Real5	7-Jan	1 = Disagree strongly, 2 = Disagree moderately, 3 = Disagree somewhat, 4 = Neither agree nor disagree, 5 = Agree somewhat, 6 = Agree moderately, 7 = Agree strongly	Immigrants should be eligible for the same healthcare benefits received by Americans.
Real6	Real6	7-Jan	1 = Disagree strongly, 2 = Disagree moderately, 3 = Disagree somewhat, 4 = Neither agree nor disagree, 5 = Agree somewhat, 6 = Agree moderately, 7 = Agree strongly	Social services have become less available to Americans because of immigration.
Real7; to be reverse scored	Real7	7-Jan	1 = Disagree strongly, 2 = Disagree moderately, 3 = Disagree somewhat, 4 = Neither agree nor disagree, 5 = Agree somewhat, 6 = Agree moderately, 7 = Agree strongly	The quality of social services available to Americans has remained the same, despite immigration.
Real8; to be reverse scored	Real8	7-Jan	1 = Disagree strongly, 2 = Disagree moderately, 3 = Disagree somewhat, 4 = Neither agree nor disagree, 5 = Agree somewhat, 6 = Agree moderately, 7 = Agree strongly	Immigrants are as entitled to subsidized housing or subsidized utilities (water, sewage, electricity) as poor Americans are.
Openness item 5; to be reverse scored	open5	7-Jan	1 = Disagree strongly, 2 = Disagree moderately, 3 = Disagree somewhat, 4 = Neither agree nor disagree, 5 = Agree somewhat, 6 = Agree moderately, 7 = Agree strongly	I am someone who is original, comes up with new ideas.
Openness item 10; to be reverse scored	open10	7-Jan	1 = Disagree strongly, 2 = Disagree moderately, 3 = Disagree somewhat, 4 = Neither agree nor disagree, 5 = Agree somewhat, 6 = Agree moderately, 7 = Agree strongly	� is curious about many different things
Openness item 15; to be reverse scored	open15	7-Jan	1 = Disagree strongly, 2 = Disagree moderately, 3 = Disagree somewhat, 4 = Neither agree nor disagree, 5 = Agree somewhat, 6 = Agree moderately, 7 = Agree strongly	� is ingenious, a deep thinker
Openness item 20; to be reverse scored	open20	7-Jan	1 = Disagree strongly, 2 = Disagree moderately, 3 = Disagree somewhat, 4 = Neither agree nor disagree, 5 = Agree somewhat, 6 = Agree moderately, 7 = Agree strongly	� has an active imagination
Openness item 25; to be reverse scored	open25	7-Jan	1 = Disagree strongly, 2 = Disagree moderately, 3 = Disagree somewhat, 4 = Neither agree nor disagree, 5 = Agree somewhat, 6 = Agree moderately, 7 = Agree strongly	� is inventive
Openness item 30; to be reverse scored	open30	7-Jan	1 = Disagree strongly, 2 = Disagree moderately, 3 = Disagree somewhat, 4 = Neither agree nor disagree, 5 = Agree somewhat, 6 = Agree moderately, 7 = Agree strongly	� values artistic, aesthetic experiences
Openness item 35	open35	7-Jan	1 = Disagree strongly, 2 = Disagree moderately, 3 = Disagree somewhat, 4 = Neither agree nor disagree, 5 = Agree somewhat, 6 = Agree moderately, 7 = Agree strongly	� prefers work that is routine
Openness item 40; to be reverse scored	open40	7-Jan	1 = Disagree strongly, 2 = Disagree moderately, 3 = Disagree somewhat, 4 = Neither agree nor disagree, 5 = Agree somewhat, 6 = Agree moderately, 7 = Agree strongly	� likes to reflect, play with ideas
Openness item 41	open41	7-Jan	1 = Disagree strongly, 2 = Disagree moderately, 3 = Disagree somewhat, 4 = Neither agree nor disagree, 5 = Agree somewhat, 6 = Agree moderately, 7 = Agree strongly	� has few artistic interests
Openness item 44; to be reverse scored	open44	7-Jan	1 = Disagree strongly, 2 = Disagree moderately, 3 = Disagree somewhat, 4 = Neither agree nor disagree, 5 = Agree somewhat, 6 = Agree moderately, 7 = Agree strongly	� is sophisticated in art, music, or literature
ambig1	ambig1	7-Jan	1 = Disagree strongly, 2 = Disagree moderately, 3 = Disagree somewhat, 4 = Neither agree nor disagree, 5 = Agree somewhat, 6 = Agree moderately, 7 = Agree strongly	An expert who doesn�t come up with a definite answer probably doesn�t know too much.
ambig13; to be reverse scored	ambig13	7-Jan	1 = Disagree strongly, 2 = Disagree moderately, 3 = Disagree somewhat, 4 = Neither agree nor disagree, 5 = Agree somewhat, 6 = Agree moderately, 7 = Agree strongly	People who insist upon a yes or no answer just don�t know how complicated things really are.
ambign3	ambign3	7-Jan	1 = Disagree strongly, 2 = Disagree moderately, 3 = Disagree somewhat, 4 = Neither agree nor disagree, 5 = Agree somewhat, 6 = Agree moderately, 7 = Agree strongly	I have always felt there is a clear difference between right and wrong.
ambign4; to be reverse scored	ambign4	7-Jan	1 = Disagree strongly, 2 = Disagree moderately, 3 = Disagree somewhat, 4 = Neither agree nor disagree, 5 = Agree somewhat, 6 = Agree moderately, 7 = Agree strongly	There is not necessarily a right way and a wrong way to do everything.
Social Dominance Orientation1 from Pratto et al., 1994, scale	SDOg1	7-Jan	1 = Very Negative, 2 = Negative, 3 = Slightly negative, 4 = Neither positive nor negative, 5 = Slightly positive, 6 = Positive, 7 = Very positive	Some groups of people are simply inferior to other groups.
Social Dominance Orientation2 from Pratto et al., 1994, scale	SDOg2	7-Jan	1 = Very Negative, 2 = Negative, 3 = Slightly negative, 4 = Neither positive nor negative, 5 = Slightly positive, 6 = Positive, 7 = Very positive	In getting what you want, it is sometimes necessary to use force against other groups.
Social Dominance Orientation3 from Pratto et al., 1994, scale	SDOg3	7-Jan	1 = Very Negative, 2 = Negative, 3 = Slightly negative, 4 = Neither positive nor negative, 5 = Slightly positive, 6 = Positive, 7 = Very positive	It's OK if some groups have more of a chance in life than others.
Social Dominance Orientation4 from Pratto et al., 1994, scale	SDOg4	7-Jan	1 = Very Negative, 2 = Negative, 3 = Slightly negative, 4 = Neither positive nor negative, 5 = Slightly positive, 6 = Positive, 7 = Very positive	To get ahead in life, it is sometimes necessary to step on other groups.
Social Dominance Orientation5 from Pratto et al., 1994, scale	SDOg5	7-Jan	1 = Very Negative, 2 = Negative, 3 = Slightly negative, 4 = Neither positive nor negative, 5 = Slightly positive, 6 = Positive, 7 = Very positive	If certain groups stayed in their place, we would have fewer problems.
Social Dominance Orientation6 from Pratto et al., 1994, scale	SDOg6	7-Jan	1 = Very Negative, 2 = Negative, 3 = Slightly negative, 4 = Neither positive nor negative, 5 = Slightly positive, 6 = Positive, 7 = Very positive	It's probably a good thing that certain groups are at the top and other groups are at the bottom.
Social Dominance Orientation7 from Pratto et al., 1994, scale	SDOg7	7-Jan	1 = Very Negative, 2 = Negative, 3 = Slightly negative, 4 = Neither positive nor negative, 5 = Slightly positive, 6 = Positive, 7 = Very positive	Inferior groups should stay in their place.
Social Dominance Orientation8 from Pratto et al., 1994, scale	SDOg8	7-Jan	1 = Very Negative, 2 = Negative, 3 = Slightly negative, 4 = Neither positive nor negative, 5 = Slightly positive, 6 = Positive, 7 = Very positive	Sometimes other groups must be kept in their place.
Social Dominance Orientation9 from Pratto et al., 1994, scale	SDOg9	7-Jan	1 = Very Negative, 2 = Negative, 3 = Slightly negative, 4 = Neither positive nor negative, 5 = Slightly positive, 6 = Positive, 7 = Very positive	It would be good if groups could be equal.
Social Dominance Orientation10 from Pratto et al., 1994, scale	SDOg10	7-Jan	1 = Very Negative, 2 = Negative, 3 = Slightly negative, 4 = Neither positive nor negative, 5 = Slightly positive, 6 = Positive, 7 = Very positive	Group equality should be our ideal.
Social Dominance Orientation11 from Pratto et al., 1994, scale	SDOg11	7-Jan	1 = Very Negative, 2 = Negative, 3 = Slightly negative, 4 = Neither positive nor negative, 5 = Slightly positive, 6 = Positive, 7 = Very positive	All groups should be given an equal chance in life.
Social Dominance Orientation12 from Pratto et al., 1994, scale	SDOg12	7-Jan	1 = Very Negative, 2 = Negative, 3 = Slightly negative, 4 = Neither positive nor negative, 5 = Slightly positive, 6 = Positive, 7 = Very positive	We should do what we can to equalize conditions for different groups.
Social Dominance Orientation13 from Pratto et al., 1994, scale	SDOg13	7-Jan	1 = Very Negative, 2 = Negative, 3 = Slightly negative, 4 = Neither positive nor negative, 5 = Slightly positive, 6 = Positive, 7 = Very positive	Increased social equality.
Social Dominance Orientation14 from Pratto et al., 1994, scale	SDOg14	7-Jan	1 = Very Negative, 2 = Negative, 3 = Slightly negative, 4 = Neither positive nor negative, 5 = Slightly positive, 6 = Positive, 7 = Very positive	We would have fewer problems if we treated people more equally.
Social Dominance Orientation15 from Pratto et al., 1994, scale	SDOg15	7-Jan	1 = Very Negative, 2 = Negative, 3 = Slightly negative, 4 = Neither positive nor negative, 5 = Slightly positive, 6 = Positive, 7 = Very positive	We should strive to make incomes as equal as possible.
Social Dominance Orientation16 from Pratto et al., 1994, scale	SDOg16	7-Jan	1 = Very Negative, 2 = Negative, 3 = Slightly negative, 4 = Neither positive nor negative, 5 = Slightly positive, 6 = Positive, 7 = Very positive	No one group should dominate in society.
Need for cognition item 1	Ncog1	5-Jan	1 = Extremely unlike me, 2 = Somewhat unlike me, 3 = Uncertain, 4 = Somewhat like me, 5 = Extremely like me	I would prefer complex to simple problems.
Need for cognition item 7	Ncog7	5-Jan	1 = Extremely unlike me, 2 = Somewhat unlike me, 3 = Uncertain, 4 = Somewhat like me, 5 = Extremely like me	I only think as hard as I have to.
Need for cognition item 11	Ncog11	5-Jan	1 = Extremely unlike me, 2 = Somewhat unlike me, 3 = Uncertain, 4 = Somewhat like me, 5 = Extremely like me	I really enjoy a task that involves coming up with new solutions to problems.
Need for cognition item 13	Ncog13	5-Jan	1 = Extremely unlike me, 2 = Somewhat unlike me, 3 = Uncertain, 4 = Somewhat like me, 5 = Extremely like me	I prefer my life to be filled with puzzles that I must solve.
Attitudes toward immigrants1	thermo1	9-Jan	1 = Extremely Warm, 2 = Very Warm, 3 = Moderately Warm, 4 = Somewhat Warm, 5 = Neither, 6 = Somewhat Cold, 7 = Moderately Cold, 8 = Very Cold, 9 = Extremely Cold	thermo1: Please rate your feelings toward immigrants on the following evaluative dimension:
Attitudes toward immigrants2	thermo2	9-Jan	1 = Extremely Negative, 2 = Very Negative, 3 = Moderately Negative, 4 = Somewhat Negative, 5 = Neither, 6 = Somewhat Positive, 7 = Moderately Positive, 8 = Very Positive, 9 = Extremely Positive	thermo2: Please rate your feelings toward immigrants on the following evaluative dimension:
Attitudes toward immigrants3	thermo3	9-Jan	1 = Extremely Friendly, 2 = Very Friendly, 3 = Moderately Friendly, 4 = Somewhat Friendly, 5 = Neither, 6 = Somewhat Unfriendly, 7 = Moderately Unfriendly, 8 = Very Unfriendly, 9 = Extremely Unfriendly	thermo3: Please rate your feelings toward immigrants on the following evaluative dimension:
Attitudes toward immigrants4	thermo4	9-Jan	1 = Extremely Suspicious, 2 = Very Suspicious, 3 = Moderately Suspicious, 4 = Somewhat Suspicious, 5 = Neither, 6 = Somewhat Trusting, 7 = Moderately Trusting, 8 = Very Trusting, 9 = Extremely Trusting	thermo4: Please rate your feelings toward immigrants on the following evaluative dimension:
Attitudes toward immigrants5	thermo5	9-Jan	1 = Extreme Admiration, 2 = High Admiration, 3 = Moderate Admiration, 4 = Some Admiration, 5 = Neither, 6 = Some Disgust, 7 = Moderate Disgust, 8 = High Disgust, 9 = Extreme Disgust	thermo5: Please rate your feelings toward immigrants on the following evaluative dimension:
Negative attitudes toward immigrants1	thermN1	10-Jan	1 = No disapproval at all, 2, 3, 4, 5, 6, 7, 8, 9, 10 = Extreme disapproval	thermN1: On the scale below, please indicate the degree to which you feel disapproval toward immigrants.
Negative attitudes toward immigrants2	thermN2	10-Jan	1 = No resentment at all, 2, 3, 4, 5, 6, 7, 8, 9, 10 = Extreme resentment	thermN2: On the scale below, please indicate the degree to which you feel resentment toward immigrants.
Negative attitudes toward immigrants2	thermN3	10-Jan	1 = No dislike at all, 2, 3, 4, 5, 6, 7, 8, 9, 10 = Extreme dislike	thermN3: On the scale below, please indicate the degree to which you feel dislike toward immigrants.
Negative attitudes toward immigrants4	thermN4	10-Jan	1 = No disdain at all, 2, 3, 4, 5, 6, 7, 8, 9, 10 = Extreme disdain	thermN4: On the scale below, please indicate the degree to which you feel disdain toward immigrants.
Negative attitudes toward immigrants5	thermN5	10-Jan	1 = No hatred at all, 2, 3, 4, 5, 6, 7, 8, 9, 10 = Extreme hatred	thermN5: On the scale below, please indicate the degree to which you feel hatred toward immigrants.
Need for cognition item 14	ncog14	5-Jan	1 = Extremely unlike me, 2 = Somewhat unlike me, 3 = Uncertain, 4 = Somewhat like me, 5 = Extremely like me	The notion of thinking abstractly is appealing to me.
Need for cognition item 16	ncog16	5-Jan	1 = Extremely unlike me, 2 = Somewhat unlike me, 3 = Uncertain, 4 = Somewhat like me, 5 = Extremely like me	I feel relief rather than satisfaction after completing a task that required a lot of mental effort.
Need for cognition item 15	ncog15	5-Jan	1 = Extremely unlike me, 2 = Somewhat unlike me, 3 = Uncertain, 4 = Somewhat like me, 5 = Extremely like me	I would prefer a task that is intellectual, difficult, and important to one that is somewhat important but does not require much thought.
Need for cognition item 12	ncog12	5-Jan	1 = Extremely unlike me, 2 = Somewhat unlike me, 3 = Uncertain, 4 = Somewhat like me, 5 = Extremely like me	Learning new ways to think doesn�t excite me very much.
Need for cognition item 17	ncog17	5-Jan	1 = Extremely unlike me, 2 = Somewhat unlike me, 3 = Uncertain, 4 = Somewhat like me, 5 = Extremely like me	It�s enough for me that something gets the job done; I don�t care how or why it works.
Need for cognition item 18	ncog18	5-Jan	1 = Extremely unlike me, 2 = Somewhat unlike me, 3 = Uncertain, 4 = Somewhat like me, 5 = Extremely like me	I usually end up deliberating about issues even when they do not affect me personally.
Mathematics problem check	math42	Whole number	Whole number	6 x 7 = ?
Mathematics problem check	math37	Whole number	Whole number	13 + 24 = ?
Purpose of experiment text	purpose	Purpose	Text	Short answer text completion
Filler question	today	6-Jan	1 = Extremely negative, 2 = Moderately negative, 3 = Somewhat negative, 4 = Somewhat postive, 5 = Moderately positive, 6 = Extremely positive	Filler question. Please rate how positive or negative your day was today.
Left-Right Political Ideology Question	politic2	7-Jan	1 = Very Right, 2 = Moderately Right, 3 = Slightly Right, 4 = Neither, 5 = Slightly Left, 6 = Moderately Left, 7 = Very Left	In the context of politics, "Left" means political ideas and beliefs that tend toward social change and equality, whereas "Right" refers to political ideas and beliefs that tend to be conservative and to maintain tradition. In the US, left-wing ideas are often but not exclusively supported by the Democratic Party, and right-wing ideas are often but not exclusively supported by the Republican Part…
Born in the US	bornUSA	Whole number	1 = Yes, 2 = No
Exact survey	exact	2-Jan	1 = Yes, 2 = No	Filler question.
Did you make an error on any questions/answers	Error	Text	Short answer text completion
TimeStart for online AMP	TimeStart	date and time	date and time	TimeStart for online AMP
TimeEND for online AMP	TimeEND	date and time	date and time	TimeEND for online AMP
practice item1	pract1	0-1	1 = Pleasant, 0 = Unpleasant	One of five practice items to familiarize participants with the Implicit Attitudes AMP task.
practice item2	pract2	0-1	1 = Pleasant, 0 = Unpleasant	One of five practice items to familiarize participants with the Implicit Attitudes AMP task.
practice item3	pract3	0-1	1 = Pleasant, 0 = Unpleasant	One of five practice items to familiarize participants with the Implicit Attitudes AMP task.
practice item4	pract4	0-1	1 = Pleasant, 0 = Unpleasant	One of five practice items to familiarize participants with the Implicit Attitudes AMP task.
practice item5	pract5	0-1	1 = Pleasant, 0 = Unpleasant	One of five practice items to familiarize participants with the Implicit Attitudes AMP task.
N1: 0 or 1 response to neutral, grey square item1	N1	0-1	N1: 0 or 1 response to neutral, grey square item1	Critical trial of the Implicit Attitudes AMP task with a grey square prime.
N2: 0 or 1 response to neutral, grey square item2	N2	0-1	N2: 0 or 1 response to neutral, grey square item2
N3	N3	0-1
N4	N4	0-1
N5	N5	0-1
N6	N6	0-1
N7	N7	0-1
N8	N8	0-1
N9	N9	0-1
N10	N10	0-1
N11	N11	0-1
N12	N12	0-1
P1: 0 or 1 response to the Immigrant face prime1	P1	0-1	P1: 0 or 1 response to the Immigrant face prime1	Critical trial of the Implicit Attitudes AMP task with an Immigrant Face prime.
P2	P2	0-1
P3	P3	0-1
P4	P4	0-1
P5	P5	0-1
P6	P6	0-1
P7	P7	0-1
P8	P8	0-1
P9	P9	0-1
P10	P10	0-1
P11	P11	0-1
P12	P12	0-1
W1: 0 or 1 response to the White face prime1	W1	0-1	W1: 0 or 1 response to the White face prime1	Critical trial of the Implicit Attitudes AMP task with a White Face prime.
W2	W2	0-1
W3	W3	0-1
W4	W4	0-1
W5	W5	0-1
W6	W6	0-1
W7	W7	0-1
W8	W8	0-1
W9	W9	0-1
W10	W10	0-1
W11	W11	0-1
W12	W12	0-1
N13	N13	0-1
N14	N14	0-1
N15	N15	0-1
N16	N16	0-1
N17	N17	0-1
N18	N18	0-1
N19	N19	0-1
N20	N20	0-1
N21	N21	0-1
N22	N22	0-1
N23	N23	0-1
N24	N24	0-1
P13	P13	0-1
P14	P14	0-1
P15	P15	0-1
P16	P16	0-1
P17	P17	0-1
P18	P18	0-1
P19	P19	0-1
P20	P20	0-1
P21	P21	0-1
P22	P22	0-1
P23	P23	0-1
P24	P24	0-1
W13	W13	0-1
W14	W14	0-1
W15	W15	0-1
W16	W16	0-1
W17	W17	0-1
W18	W18	0-1
W19	W19	0-1
W20	W20	0-1
W21	W21	0-1
W22	W22	0-1
W23	W23	0-1
W24	W24	0-1
Korean	Korean	Y/N	Y and N	Can you read Korean?
Reverse scoring Thermo2; higher numbers equal more Coldness after reverse scoring.	thermo2r	9-Jan	higher numbers equal more Coldness after reverse scoring.	Thermo2r = 10 - thermo2.
Reverse scoring Thermo4; higher numbers equal more Unfriendliness after reverse scoring.	thermo4r	9-Jan	higher numbers equal more Unfriendliness after reverse scoring.	Thermo4r = 10 - thermo4.
Reverse scoring open5; higher numbers equal more Uncertainty-Avoidance	open5r	7-Jan	higher numbers equal more Uncertainty-Avoidance	open5r = 8 - open5
Reverse scoring open10; higher numbers equal more Uncertainty-Avoidance	open10r	7-Jan	higher numbers equal more Uncertainty-Avoidance	open10r = 8 - open10
Reverse scoring open15; higher numbers equal more Uncertainty-Avoidance	open15r	7-Jan	higher numbers equal more Uncertainty-Avoidance	open15r = 8 - open15
Reverse scoring open20; higher numbers equal more Uncertainty-Avoidance	open20r	7-Jan	higher numbers equal more Uncertainty-Avoidance	open20r = 8 - open20
Reverse scoring open25; higher numbers equal more Uncertainty-Avoidance	open25r	7-Jan	higher numbers equal more Uncertainty-Avoidance	open25r = 8 - open25
Reverse scoring open30; higher numbers equal more Uncertainty-Avoidance	open30r	7-Jan	higher numbers equal more Uncertainty-Avoidance	open30r = 8 - open30
Reverse scoring open40; higher numbers equal more Uncertainty-Avoidance	open40r	7-Jan	higher numbers equal more Uncertainty-Avoidance	open40r = 8 - open40
Reverse scoring open44; higher numbers equal more Uncertainty-Avoidance	open44r	7-Jan	higher numbers equal more Uncertainty-Avoidance	open44r = 8 - open44
Reverse scoring ambig13; higher numbers equal more Uncertainty-Avoidance	ambig13r	7-Jan	higher numbers equal more Uncertainty-Avoidance	ambig13r = 8 - ambig13
Reverse scoring ambigN4; higher numbers equal more Uncertainty-Avoidance	ambigN4r	7-Jan	higher numbers equal more Uncertainty-Avoidance	ambigN4r = 8 - ambigN4
Reverse scoring SDOg9; higher numbers equal more SDO after reverse scoring.	rSDOg9	7-Jan	higher numbers equal more SDO after reverse scoring.	rSDOg9 = 8 - SDOg9.
Reverse scoring SDOg10; higher numbers equal more SDO after reverse scoring.	rSDOg10	7-Jan	higher numbers equal more SDO after reverse scoring.	rSDOg10 = 8 - SDOg10.
Reverse scoring SDOg11; higher numbers equal more SDO after reverse scoring.	rSDOg11	7-Jan	higher numbers equal more SDO after reverse scoring.	rSDOg11 = 8 - SDOg11.
Reverse scoring SDOg12; higher numbers equal more SDO after reverse scoring.	rSDOg12	7-Jan	higher numbers equal more SDO after reverse scoring.	rSDOg12 = 8 - SDOg12.
Reverse scoring SDOg13; higher numbers equal more SDO after reverse scoring.	rSDOg13	7-Jan	higher numbers equal more SDO after reverse scoring.	rSDOg13 = 8 - SDOg13.
Reverse scoring SDOg14; higher numbers equal more SDO after reverse scoring.	rSDOg14	7-Jan	higher numbers equal more SDO after reverse scoring.	rSDOg14 = 8 - SDOg14.
Reverse scoring SDOg15; higher numbers equal more SDO after reverse scoring.	rSDOg15	7-Jan	higher numbers equal more SDO after reverse scoring.	rSDOg15 = 8 - SDOg15.
Reverse scoring SDOg16; higher numbers equal more SDO after reverse scoring.	rSDOg16	7-Jan	higher numbers equal more SDO after reverse scoring.	rSDOg16 = 8 - SDOg16.
Reverse scoring Symbolic3; higher numbers equal more Symbolic Threat after reverse scoring.	symbolic3r	7-Jan	higher numbers equal more perceived Symbolic Threat after reverse scoring.	Smbolic3r = 8 - symbolic3.
Reverse scoring Symbolic5; higher numbers equal more Symbolic Threat after reverse scoring.	symbolic5r	7-Jan	higher numbers equal more perceived Symbolic Threat after reverse scoring.	Symbolic5r = 8 - symbolic5.
Reverse scoring Symbolic7; higher numbers equal more Symbolic Threat after reverse scoring.	symbolic7r	7-Jan	higher numbers equal more perceived Symbolic Threat after reverse scoring.	Symbolic7r = 8 - symbolic7.
Reverse scoring Real2; higher numbers equal more Perceived Realistic Threat after reverse scoring.	real2r	7-Jan	higher numbers equal more perceived Perceived Realistic Threat after reverse scoring.	Real2r = 8 - real2.
Reverse scoring Real4; higher numbers equal more Perceived Realistic Threat after reverse scoring.	real4r	7-Jan	higher numbers equal more perceived Perceived Realistic Threat after reverse scoring.	Real4r = 8 - real4.
Reverse scoring Real5; higher numbers equal more Perceived Realistic Threat after reverse scoring.	real5r	7-Jan	higher numbers equal more perceived Perceived Realistic Threat after reverse scoring.	Real5r = 8 - real5.
Reverse scoring Real7; higher numbers equal more Perceived Realistic Threat after reverse scoring.	real7r	7-Jan	higher numbers equal more perceived Perceived Realistic Threat after reverse scoring.	Real7r = 8 - real7.
Reverse scoring Real8; higher numbers equal more Perceived Realistic Threat after reverse scoring.	real8r	7-Jan	higher numbers equal more perceived Perceived Realistic Threat after reverse scoring.	Real8r = 8 - real8.
CountB1N	CountB1N	0-1	0-1	CountB1N: count of the number of Pleasant responses after a Neutral prime in Block 1 of trials
CountB1W	CountB1W	0-1	0-1	CountB1W: count of the number of Pleasant responses after a White prime in Block 1 of trials
CountB1p	CountB1p	0-1	0-1	CountB1p: count of the number of Pleasant responses after a Immigrant prime in Block 1 of trials
CountB2N	CountB2N	0-1	0-1	CountB2N: count of the number of Pleasant responses after a Neutral prime in Block 2 of trials
CountB2W	CountB2W	0-1	0-1	CountB2W: count of the number of Pleasant responses after a White prime in Block 2 of trials
CountB2p	CountB2p	0-1	0-1	CountB2p: count of the number of Pleasant responses after a Immigrant prime in Block 2 of trials
AMPavg for White primes	AMPavgW	0 to .9999	0 to .9999	AMPavgW = (CountB1w + CountB2w) / (24).
AMPavg for Immigrant primes	AMPavgP	0 to .9999	0 to .9999	AMPavgP = (CountB1p + CountB2p) / (24).
Wbias: Implicit Attitude Bias measure	WBias	0 to .9999	-.9999 to .9999	Implicit Attitude Bias = AMPavgW - AMPavgP
AMPavgWP	AMPavgWP	0 to .9999	0 to .9999	AMPavgWP: proportion of pleasant responses
AMPsatisficing	AMPsatisficing	0-1	0-1	1 = 98% or more responses on face prime trials with the same response key
ncog8r	ncog8r	5-Jan	5-Jan	ncog8r = 6-ncog8
ncog9r	ncog9r	5-Jan	5-Jan	ncog9r = 6-ncog9
NeedCog4: average need for cognition on first 4 items	NeedCog4	5-Jan	5-Jan	NeedCog4 = mean(ncog2,ncog6,ncog8r,ncog9r)
ncog7r	ncog7r	5-Jan	5-Jan	ncog7r = 6-ncog7
NCog2nd4: average need for cognition on first 4 items	NCog2nd4	5-Jan	5-Jan	NCog2nd4 = mean(ncog1,ncog11,ncog13,ncog7r)
Centered Political Ideology for Left-Right item	cPol2	7-Jan	-7 to 7	cPol2 = Politic2 - 4.92
Centered Left-Right Political ideology squared	cPolSq2	0 to 36	0 to 36	cPolSq2 = cPol2 * cPol2
Average of 14 Uncertainty-Avoidance Items.	UAvoid	7-Jan	Higher average equals more uncertainty avoidance	UAvoid = mean(open5r,open10r,open15r,open20r,open25r,open30r,open35,open40r,open41,open44r,ambig1,ambig13r,ambigN3,ambigN4r).
Average of 16 Social Dominance Items.	SDO16	7-Jan	Higher average equals more Social Dominance Orientation.	SDO16 = MEAN(SDOg1,SDOg2, SDOg3, SDOg4, SDOg5, SDOg6, SDOg7, SDOg8, rSDOg9, rSDOg10, rSDOg11, rSDOg12, rSDOg13, rSDOg14, rSDOg15, rSDOg16).
Average of 15 perceived threat from immigrants items.	Threat	7-Jan	Higher average equals more perceived threat from immigrants	Threat = mean(symbolic1,symbolic2,symbolic3r,symbolic4,symbolic5r,symbolic6,symbolic7r,real1,real2r,real3,real4r,real5r,real6,real7r,real8r).
Average of 7 perceived symbolic threat items.	SThreat	7-Jan	Higher average equals more perceived symbolic threat	SThreat = mean(symbolic1,symbolic2,symbolic3r,symbolic4,symbolic5r,symbolic6,symbolic7r).
Average of 8 perceived realistic threat items.	RThreat	7-Jan	Higher average equals more perceived realistic threat	RThreat = mean(real1,real2r,real3,real4r,real5r,real6,real7r,real8r).
Average of 5 explicit attitudes toward immigrants items	ExpAtt	9-Jan	Higher average equals more negative explicit attitudes	Explicit Att = mean (thermo1, thermo2r, thermo3, thermo4r, thermo5).
Average of 5 explicit negative attitudes toward immigrants items	ENegAtt	10-Jan	Higher average equals more negative explicit attitudes	Explicit Neg Att = mean (thermoN1, thermoN2r, thermoN3, thermoN4r, thermoN5).
Centered Political Ideology	cPol	9-Jan	-9 to 9	cPol = Politic - 6.06
Centered Political ideology squared	cPolSq	0 to 64	0 to 64	cPolSq = cPol * cPol
zEAtt312: standardized Bias for 312 participant sample	zEAtt312			zEAtt312: standardized Bias for 312 participant sample
zNEG312: standardized Negative Bias for 312 participant sample	zNEG312			zNEG312: standardized Negative Bias for 312 participant sample
zWBias312: standardized Implicit Bias for 312 participant sample	zWBias312			zWBias312: standardized Implicit Bias for 312 participant sample
zComb312 = Average (zBias312, zNEG312, zWBias312)	zComb312			zComb312 = Average (zBias312, zNEG312, zWBias312)
312 Participants to keep after removing those who failed to follow instructions on the AMP Implicit Attitudes measure	filter_$		COMPUTE filter_$=(AMPsatisficing < 1).	SPSS syntax for selecting participants who responded with the same response key on less than 98% of the face prime trials
