# Supplementary material for: Bridging Political Divides: Perceived Threat and Uncertainty Avoidance Help Explain the Relationship Between Political Ideology and Immigrant Attitudes Within Diverse Intergroup Contexts
Source: Front Psychol. 2019 Jun 14;10:1236. doi: 10.3389/fpsyg.2019.01236 (PMC6587119; doi:10.3389/fpsyg.2019.01236)
Supplement: Supplementary file 7 [file Data_Sheet_6.CSV]

Study3	participant	Date	UseComputer	clickyes	Consent	Select4	gender	ethnicity	ethnicity2	ethnicity3	age	countrylive	countrylive2	Politic	Years	Ncog9	Ncog6	Ncog8	Ncog2	randomize	symbolic1	symbolic2	symbolic3	symbolic4	symbolic5	symbolic6	symbolic7	real1	real2	real3	real4	real5	real6	real7	real8	open5	open10	open15	open20	open25	open30	open35	open40	open41	open44	ambig1	ambig13	ambign3	ambign4
	1	30-Mar-18	1	1	1	4	1	2	2		24	1		5	24	4	4	3	4	9	7	2	4	4	4	4	2	4	6	4	5	5	3	6	5	3	5	6	4	4	4	6	7	5	4	4	6	3	6
	2	30-Mar-18	1	1	1	4	1	2	2		32	1		7	32	4	3	4	3	6	5	1	7	3	3	2	5	1	7	2	7	7	1	7	7	5	6	3	7	3	7	3	7	3	5	2	3	6	6
	3	30-Mar-18	1	1	1	4	2	2	2		22	1		6	22	4	2	2	4	6	5	2	5	2	3	3	4	2	6	3	6	5	2	6	5	6	6	5	5	6	6	5	6	2	5	4	6	5	5
	4	30-Mar-18	1	1	1	4	1	2	2		38	1		5	38	1	5	2	5	6	4	4	4	4	6	4	4	4	7	4	5	6	1	6	7	7	7	7	7	7	7	5	7	1	6	2	7	7	2
	5	30-Mar-18	1	1	1	4	2	2	2		33	1		5	30	5	4	2	5	2	5	3	4	3	4	3	2	4	4	6	3	3	3	5	4	6	6	5	5	5	3	2	6	5	3	2	6	5	5
	6	30-Mar-18	1	1	1	4	2	2	2		53	1		7	53	2	4	4	5	5	5	1	7	2	6	3	3	1	7	5	3	5	5	3	5	5	7	6	7	6	6	6	7	2	2	2	6	6	6
	7	30-Mar-18	1	1	1	4	1	9	11	pacific islander and white	22	1		8	22	4	3	5	3	5	3	1	6	2	6	2	7	2	7	1	6	7	1	7	7	5	7	6	5	5	7	3	6	2	5	1	6	2	5
	8	30-Mar-18	1	1	1	4	1	2	2		18	1		7	18	4	2	3	4	1	2	4	6	2	7	2	5	1	7	3	7	7	2	7	7	2	7	7	6	5	7	6	7	3	5	3	5	3	5
	9	30-Mar-18	1	1	1	4	1	2	2		24	1		6	24	4	5	3	4	5	6	4	6	2	6	2	2	5	7	5	4	4	4	4	3	5	7	7	7	5	7	4	6	1	6	6	7	5	7
	10	30-Mar-18	1	1	1	4	1	1	1		19	1		7	19	5	4	4	3	1	4	3	5	1	5	3	5	2	7	2	7	7	1	3	7	5	6	6	7	5	6	5	6	2	6	4	6	4	5
	11	30-Mar-18	1	1	1	4	2	2	11	Human	40	1		6	40	2	4	2	4	7	5	1	6	4	3	2	2	1	7	1	6	6	1	6	6	4	7	5	5	6	6	4	7	3	5	2	5	5	5
	12	30-Mar-18	1	1	1	4	2	2	2		47	1		7	47	3	5	2	5	10	5	2	6	4	6	2	3	4	7	2	4	7	2	6	7	6	7	7	5	5	7	3	7	2	7	2	7	6	3
	13	30-Mar-18	1	1	1	4	1	2	2		26	1		8	26	3	5	2	5	9	2	1	7	1	7	1	6	1	7	1	7	3	1	7	3	5	7	6	4	5	7	4	7	2	5	2	7	3	5
	14	30-Mar-18	1	1	1	4	2	2	2		36	1		6	36	4	1	4	4	2	2	1	6	2	5	2	3	2	5	2	6	5	1	3	3	5	6	5	5	5	5	3	5	3	5	2	6	6	6
	15	30-Mar-18	1	1	1	4	2	2	2		46	1		2	46	3	4	2	5	8	7	6	4	6	2	6	1	6	4	5	2	1	4	4	2	7	7	6	6	7	4	3	6	4	3	4	5	7	4
	16	30-Mar-18	1	1	1	4	1	1	1		18	1		6	18	1	4	3	4	5	3	1	3	6	1	5	6	3	7	4	5	7	4	4	7	5	6	4	5	4	7	3	5	1	5	1	7	2	6
	17	30-Mar-18	1	1	1	4	1	2	2		54	1		5	54	2	4	4	4	4	5	2	6	1	7	1	3	1	7	3	6	6	2	6	7	6	7	5	7	5	7	5	7	1	6	3	5	4	6
	18	30-Mar-18	1	1	1	4	1	2	2		33	1		9	33	4	3	2	2	4	1	1	7	1	7	1	7	1	7	1	7	7	1	7	7	6	7	4	6	5	7	2	6	2	6	1	6	5	5
	19	30-Mar-18	1	1	1	4	1	2	2		26	1		9	26	4	4	3	2	1	2	1	5	2	5	2	7	1	7	1	6	7	1	4	2	1	6	4	7	2	7	7	5	4	3	2	3	2	5
	20	30-Mar-18	1	1	1	4	2	3	3		24	1		5	24	4	2	4	5	12	6	2	5	2	5	5	5	3	7	5	5	6	2	5	2	6	6	6	5	6	6	6	6	5	2	3	6	6	2
	21	30-Mar-18	1	1	1	4	1	2	2		27	1		7	27	2	5	4	4	3	5	3	4	3	3	5	2	3	7	4	5	6	3	4	4	5	7	4	6	4	6	3	7	5	5	1	6	6	5
	22	30-Mar-18	1	1	1	4	2	3	3		38	1		5	38	1	4	1	4	3	6	1	7	4	4	4	4	2	7	2	4	7	1	7	7	7	7	6	7	6	7	4	6	1	6	6	4	7	7
	23	30-Mar-18	1	1	1	4	1	1	1		18	1		8	18	2	4	4	3	3	2	1	4	2	2	6	5	1	7	5	6	6	4	4	6	6	7	5	6	4	7	5	7	3	4	4	5	3	6
	24	30-Mar-18	1	1	1	4	2	2	2		27	1		5	27	2	4	2	4	7	2	4	3	4	6	3	3	1	7	4	7	6	3	3	5	7	7	6	7	4	4	4	6	6	2	3	5	6	3
	25	30-Mar-18	1	1	1	4	2	10	10		19	1		7	19	4	5	2	4	7	5	2	6	2	5	2	6	5	7	3	6	5	3	6	6	6	7	7	7	5	5	6	7	3	3	2	7	5	7
	26	30-Mar-18	1	1	1	4	1	2	2		32	1		8	32	1	5	2	4	11	3	1	7	1	7	1	3	1	7	1	7	7	1	7	7	7	7	6	7	6	7	2	7	1	3	2	6	5	5
	27	30-Mar-18	1	1	1	4	1	2	2		47	1		2	47	4	2	4	2	2	5	2	6	3	5	3	2	5	6	3	3	6	3	6	6	2	3	2	2	2	5	6	3	2	2	3	5	6	6
	28	30-Mar-18	1	1	1	5	2	2	2		20	1		5	20	4	4	4	5	6	5	5	5	4	5	3	4	5	6	7	1	5	7	2	2	5	7	6	6	7	7	5	5	6	7	3	7	6	7
	29	30-Mar-18	1	1	1	4	2	7	7		29	1		8	10	5	2	2	4	1	4	2	5	3	4	3	5	3	6	3	6	6	4	5	5	7	7	7	7	6	5	5	6	6	5	3	7	3	7
	30	30-Mar-18	1	1	1	4	1	2	2		44	1		5	44	4	4	4	4	2	5	3	4	4	4	3	4	3	5	5	3	4	3	5	3	5	5	4	5	5	5	4	5	3	3	3	5	3	5
	31	30-Mar-18	1	1	1	4	1	3	11	African American	57	1		6	57	4	4	5	4	1	6	1	7	2	7	2	5	3	7	4	7	3	1	7	5	6	5	6	4	6	7	6	7	3	3	1	7	2	7
	32	30-Mar-18	1	1	1	4	1	2	2		28	1		8	28	2	4	4	4	9	3	1	6	1	6	1	5	3	6	2	7	5	2	5	6	5	6	5	5	5	6	2	6	2	5	2	4	3	3
	33	30-Mar-18	1	1	1	4	2	7	7		19	1		7	19	4	2	1	4	1	5	2	5	3	4	2	2	3	5	5	4	6	5	2	6	3	7	5	6	2	4	7	5	5	3	2	6	3	4
	34	30-Mar-18	1	1	1	4	1	2	2		41	1		2	41	4	4	2	4	10	2	1	7	1	5	2	5	1	7	2	6	7	1	7	7	3	5	5	2	2	5	5	5	3	5	2	5	7	3
	35	30-Mar-18	1	1	1	4	2	2	2		20	1		9	20	2	2	2	5	7	5	1	4	4	6	4	3	2	7	1	7	7	1	7	7	2	1	4	2	2	2	2	5	7	1	3	7	1	1
	36	30-Mar-18	1	1	1	4	1	2	2		55	1		3	55	2	4	2	4	5	5	4	5	5	4	5	3	3	6	5	2	4	5	3	5	6	5	4	4	5	5	3	5	3	3	2	5	7	6
	37	30-Mar-18	1	1	1	4	1	10	10		31	1		5	31	3	3	3	4	5	4	1	7	2	6	1	4	2	6	3	6	6	2	5	5	6	7	6	7	6	7	4	6	1	7	2	6	4	6
	38	30-Mar-18	1	1	1	4	1	2	2		20	1		3	20	4	2	4	4	10	4	5	2	3	3	4	3	3	5	6	3	4	4	3	4	4	5	5	3	4	2	6	5	6	5	3	5	6	3
	39	31-Mar-18	1	1	1	4	1	2	2		45	1		8	45	1	3	4	3	12	3	1	4	1	4	1	7	1	7	1	4	7	1	7	6	3	7	1	5	3	6	1	6	3	3	1	7	3	7
	40	31-Mar-18	1	1	1	4	1	2	2		38	1		9	38	4	1	4	1	10	1	1	6	6	6	1	7	1	7	1	7	7	1	6	7	6	7	6	7	6	6	6	6	3	5	1	7	7	6
	41	31-Mar-18	1	1	1	4	2	2	2		75	1		9	75	3	4	3	4	5	5	3	4	4	3	5	1	1	7	1	2	7	1	7	7	5	7	5	6	5	6	4	7	1	7	3	5	7	4
	42	31-Mar-18	1	1	1	4	1	10	10		31	1		6	31	2	2	4	4	7	5	1	2	2	6	2	3	1	7	4	7	6	2	6	5	5	7	5	6	4	5	2	5	2	5	1	5	5	6
	43	31-Mar-18	1	1	1	4	2	2	2		30	1		5	30	3	4	3	4	12	6	3	4	4	4	3	1	3	6	3	4	6	3	5	4	4	6	5	5	4	4	6	4	6	1	5	6	4	4
	44	31-Mar-18	1	1	1	4	2	2	2		27	1		9	27	2	5	2	4	4	1	1	6	1	5	1	7	1	7	2	6	7	1	7	7	7	7	7	7	7	7	3	7	1	3	1	7	5	7
	45	31-Mar-18	1	1	1	4	2	2	2		43	1		7	43	5	2	4	4	2	3	1	2	1	2	3	6	1	7	1	7	7	1	7	7	6	7	5	6	6	7	2	6	3	5	1	7	6	6
	46	31-Mar-18	1	1	1	4	1	1	2		18	1		8	18	4	5	5	4	4	3	1	7	2	6	4	4	2	6	3	7	7	5	4	7	5	6	5	5	6	5	5	6	2	5	3	5	2	7
	47	31-Mar-18	1	1	1	4	1	3	3		21	1		6	21	4	3	2	4	9	5	2	6	3	5	3	3	2	6	2	6	5	3	5	5	5	7	4	6	5	6	3	6	3	4	2	6	3	5
	48	31-Mar-18	1	1	1	4	1	2	2		36	1		8	36	5	2	4	2	6	3	1	7	1	7	1	6	2	7	2	6	7	2	6	6	3	5	2	5	3	4	7	3	3	1	2	6	3	6
	49	31-Mar-18	1	1	1	4	2	2	2		32	1		6	32	4	2	4	4	4	5	3	5	4	4	4	3	3	6	4	4	4	4	4	4	5	6	7	6	5	5	4	5	3	5	6	6	6	3
	50	31-Mar-18	1	1	1	4	2	2	2		29	1		3	27	2	4	2	4	2	5	4	7	3	5	1	3	5	7	5	6	7	4	5	7	4	4	6	5	3	5	1	5	3	5	2	6	3	7
	51	31-Mar-18	1	1	1	4	2	7	7		21	1		4	21	3	4	2	4	10	6	2	6	2	6	2	1	2	6	2	5	6	1	6	7	6	6	7	6	5	3	5	5	7	3	5	4	5	3
	52	31-Mar-18	1	1	1	4	2	2	2		43	1		5	43	4	4	5	3	5	6	4	5	5	5	5	5	5	6	5	7	6	6	5	5	6	7	5	6	7	5	7	6	6	7	6	6	5	7
	53	31-Mar-18	1	1	1	4	1	2	2		22	1		7	22	2	4	2	4	3	2	1	4	1	4	2	6	1	7	4	6	6	4	4	5	5	7	6	3	5	5	5	6	3	5	1	2	6	5
	54	31-Mar-18	1	1	1	4	2	2	2		35	1		4	35	4	3	5	2	1	4	6	6	6	4	5	4	5	6	6	6	5	6	5	4	5	4	5	7	6	6	5	4	7	4	6	6	5	5
	55	31-Mar-18	1	1	1	4	2	2	2		33	1		9	33	4	2	2	4	11	3	1	1	1	5	2	5	1	7	1	7	7	1	1	6	3	6	5	6	3	7	5	5	1	6	2	6	5	6
	56	31-Mar-18	1	1	1	4	2	2	2		32	1		8	32	3	4	2	4	7	7	3	5	4	5	5	1	5	5	3	3	5	3	2	2	6	5	6	4	5	5	3	5	7	3	3	5	3	6
	57	31-Mar-18	1	1	1	4	2	2	2		42	1		2	42	5	4	4	4	9	6	5	5	6	5	5	5	5	6	6	5	5	5	5	5	5	5	5	5	5	5	6	5	6	5	6	5	6	5
	58	31-Mar-18	1	1	1	4	2	2	2		20	1		6	20	2	4	5	4	11	4	2	5	2	6	2	6	2	6	3	6	6	3	4	5	5	5	5	7	6	6	5	6	3	5	2	5	3	7
	59	31-Mar-18	1	1	1	4	1	2	2		68	1		8	68	2	4	2	5	8	2	1	6	3	5	1	3	1	7	1	7	6	1	7	5	7	7	5	7	7	7	1	6	1	5	3	5	5	7
	60	31-Mar-18	1	1	1	4	2	2	2		40	1		1	40	5	5	5	5	1	7	1	7	1	7	7	1	7	7	1	7	7	7	7	7	7	7	7	7	7	7	7	7	1	7	7	7	7	1
	61	31-Mar-18	1	1	1	4	1	2	2		21	1		3	21	5	4	5	4	5	3	2	7	2	6	1	5	2	7	3	7	7	3	6	7	3	5	5	3	3	6	7	5	3	6	2	7	2	6
	62	31-Mar-18	1	1	1	4	2	9	9		19	1		3	19	4	2	2	4	9	6	4	6	4	5	5	2	5	3	4	2	3	5	5	3	5	6	5	6	5	5	5	5	5	5	4	5	5	3
	63	31-Mar-18	1	1	1	4	2	2	2		35	1		4	35	4	2	4	3	11	5	5	2	5	2	3	2	4	6	6	3	5	6	3	3	3	6	3	5	2	2	5	6	5	2	1	5	5	6
	64	31-Mar-18	1	1	1	4	1	2	2		24	1		2	24	2	4	3	4	9	6	3	3	6	6	5	2	6	6	3	5	5	5	6	4	6	4	6	7	5	2	4	6	5	2	6	3	3	6
	65	31-Mar-18	1	1	1	4	1	3	3		25	1		7	25	4	2	4	1	3	6	1	6	1	6	4	1	1	7	1	7	7	1	7	7	5	7	5	5	4	6	2	5	1	3	2	5	6	6
	66	31-Mar-18	1	1	1	4	1	2	2		24	1		6	24	4	2	4	2	11	5	2	5	2	6	2	3	2	7	4	6	7	4	4	7	2	6	3	5	2	5	6	5	3	2	3	5	3	6
	67	31-Mar-18	1	1	1	4	2	2	2		36	1		4	36	4	4	1	5	5	6	1	2	1	5	2	5	2	7	5	3	7	1	4	7	5	7	4	7	6	5	5	7	3	3	1	6	6	5
	68	31-Mar-18	1	1	1	4	1	2	2		19	1		8	13	2	4	4	4	7	1	1	7	2	6	2	6	1	7	2	7	7	2	6	7	2	5	4	6	2	5	5	5	2	2	1	6	4	6
	69	31-Mar-18	1	1	1	4	2	2	2		20	1		7	20	4	4	4	4	2	5	1	2	5	3	4	3	2	7	3	6	7	1	6	6	3	6	5	5	4	7	6	6	2	5	5	2	1	7
	70	31-Mar-18	1	1	1	4	2	2	2		20	1		3	20	4	5	4	4	1	6	4	3	5	3	5	2	6	3	6	3	2	3	3	2	5	5	4	3	3	2	6	6	5	3	2	6	5	5
	71	31-Mar-18	1	1	1	4	2	2	2		18	1		5	18	4	2	4	2	4	6	3	5	2	4	3	3	2	6	5	3	6	5	3	5	3	5	3	6	3	5	4	5	3	4	4	5	6	5
	72	31-Mar-18	1	1	1	4	2	2	2		28	1		9	28	2	4	3	3	9	2	1	7	1	7	1	5	1	7	1	6	7	1	7	7	4	5	4	7	3	5	3	5	2	3	1	5	3	6
	73	31-Mar-18	1	1	1	4	2	2	2		47	1		4	47	2	4	3	4	9	6	3	3	4	5	3	2	3	5	5	3	3	5	4	5	5	6	5	6	6	5	3	5	5	2	5	5	6	5
	74	31-Mar-18	1	1	1	4	2	3	3		34	1		6	34	4	2	4	3	1	5	5	6	4	5	3	4	6	5	5	5	6	3	5	5	4	6	5	6	6	4	6	5	4	5	5	6	5	3
	75	31-Mar-18	1	1	1	4	1	7	7		27	1		7	27	5	2	4	1	5	5	4	5	6	6	5	4	2	4	6	2	5	4	6	5	6	5	5	3	3	5	3	3	6	5	2	5	5	6
	76	31-Mar-18	1	1	1	4	2	2	2		62	1		1	62	2	4	2	4	6	7	1	4	4	4	4	2	2	7	4	4	7	1	7	7	6	7	5	6	6	6	3	6	2	4	5	4	7	1
	77	31-Mar-18	1	1	1	4	2	2	2		24	1		8	24	4	4	4	4	1	1	1	7	1	7	1	7	1	7	2	6	5	1	6	6	5	7	4	6	5	7	5	6	2	5	2	6	4	6
	78	31-Mar-18	1	1	1	4	1	1	1		21	1		7	16	4	1	4	1	4	2	2	4	2	5	3	5	3	6	3	5	4	3	4	4	3	5	3	7	2	4	5	5	5	5	2	5	5	6
	79	31-Mar-18	1	1	1	4	2	10	2		33	1		6	33	4	4	4	4	10	2	2	6	2	4	2	4	2	7	5	3	5	2	6	5	7	7	7	7	7	7	5	6	2	7	4	6	5	6
	80	31-Mar-18	1	1	1	4	1	2	2		21	1		8	21	2	4	2	4	11	6	3	3	3	3	2	3	2	6	6	6	6	5	5	5	3	6	2	4	5	3	6	2	5	2	2	6	6	7
	81	31-Mar-18	1	1	1	4	2	1	1		18	1		9	18	3	5	1	2	11	7	7	1	7	1	7	1	7	1	7	1	1	7	1	1	1	6	6	2	2	6	4	2	6	4	6	6	2	2
	82	31-Mar-18	1	1	1	4	2	2	2		33	1		8	33	2	4	1	5	4	5	1	7	3	6	1	3	2	7	1	7	7	1	4	7	6	7	7	6	6	7	1	7	1	6	2	2	6	3
	83	31-Mar-18	1	1	1	4	1	2	2		42	1		8	42	5	4	4	4	6	2	1	6	2	6	1	3	2	7	2	7	7	1	7	7	3	7	5	3	3	5	6	5	5	3	5	3	6	6
	84	31-Mar-18	1	1	1	4	1	10	10		28	1		3	28	1	4	3	4	12	6	6	5	2	3	5	5	6	3	3	6	3	5	2	5	7	5	7	6	5	3	5	6	1	1	6	3	3	5
	85	31-Mar-18	1	1	1	4	2	2	2		23	1		8	23	2	4	2	5	10	6	6	3	5	5	2	2	6	5	3	5	3	3	6	2	5	5	6	6	5	3	3	5	2	2	3	6	3	5
	86	31-Mar-18	1	1	1	4	2	2	2		26	1		6	26	2	5	2	4	7	3	2	6	2	6	3	5	1	7	3	6	6	1	7	5	6	7	6	7	6	3	1	6	7	2	2	5	1	6
	87	31-Mar-18	1	1	1	4	1	7	7		19	1		6	19	4	4	4	4	7	6	1	7	2	7	2	2	1	7	1	6	6	1	6	5	7	6	7	7	7	7	6	7	1	7	2	6	7	2
	88	31-Mar-18	1	1	1	4	1	2	2		27	1		3	27	2	4	2	4	5	3	3	5	3	6	3	5	5	5	3	5	5	3	5	3	3	5	5	4	4	3	6	6	6	3	3	6	6	5
	89	31-Mar-18	1	1	1	4	1	2	2		34	1		6	34	4	4	2	4	7	7	1	7	1	7	1	6	4	7	4	7	7	1	7	4	7	7	7	7	7	7	5	7	7	5	6	7	2	7
	90	31-Mar-18	1	1	1	4	2	3	3		21	1		4	21	2	4	2	4	3	4	4	4	4	4	4	4	4	4	4	4	4	4	4	4	7	5	6	6	6	7	6	5	5	3	2	4	7	1
	91	31-Mar-18	1	1	1	4	2	2	2		31	1		3	31	1	5	1	5	11	7	4	5	3	5	3	2	4	5	7	3	6	5	3	5	7	7	7	7	7	7	5	7	1	7	4	4	7	2
	92	31-Mar-18	1	1	1	4	1	2	2		18	1		8	18	2	2	4	4	1	3	1	6	2	5	3	5	2	7	5	5	5	3	5	5	3	6	5	6	5	7	2	5	2	5	2	5	3	6
	93	31-Mar-18	1	1	1	4	1	2	2		34	1		5	34	1	4	5	4	8	1	1	3	1	6	1	7	1	7	1	7	4	1	7	7	7	7	5	7	6	7	2	7	1	7	1	5	6	6
	94	31-Mar-18	1	1	1	4	1	3	3		26	1		2	26	4	5	4	2	5	4	1	4	3	5	3	2	5	6	4	2	3	2	7	6	5	7	2	2	5	6	5	7	3	3	3	2	3	2
	95	31-Mar-18	1	1	1	4	1	2	2		23	1		5	23	4	4	4	2	4	6	3	5	3	5	4	3	3	6	4	3	4	4	4	3	2	5	5	6	2	5	6	5	3	2	2	6	5	3
	96	31-Mar-18	1	1	1	4	2	2	2		31	1		5	31	2	2	3	4	5	6	2	3	3	4	3	2	5	7	5	3	5	4	3	5	5	5	4	5	5	5	5	5	3	4	3	6	4	5
	97	31-Mar-18	1	1	1	4	1	2	2		31	1		8	31	2	4	3	4	11	2	1	7	1	6	1	3	1	7	1	6	7	1	6	7	3	6	6	5	5	5	3	5	3	6	3	5	5	3
	98	31-Mar-18	1	1	1	4	1	2	2		27	1		7	27	3	2	4	3	3	5	1	6	1	7	1	3	1	7	1	6	7	1	5	6	5	6	5	6	5	7	3	7	1	7	3	5	5	5
	99	31-Mar-18	1	1	1	4	2	2	2		30	1		8	30	4	4	4	4	7	2	2	5	3	5	3	5	3	5	4	3	4	4	4	4	5	6	4	6	4	6	4	5	2	5	2	6	5	5
	100	31-Mar-18	1	1	1	4	1	2	8		22	1		5	22	2	4	3	2	4	5	5	3	5	3	6	1	4	5	6	2	5	4	5	6	6	7	5	6	6	6	4	7	1	5	4	6	7	5
	101	31-Mar-18	1	1	1	4	1	2	2		46	1		6	46	2	4	4	4	3	7	3	3	2	5	2	1	5	5	7	2	3	6	2	3	6	7	5	6	6	6	2	7	7	6	2	6	5	5
	102	31-Mar-18	1	1	1	4	1	2	2		23	1		6	23	4	4	2	4	5	2	1	5	1	6	1	6	1	7	1	7	6	1	6	6	4	7	5	5	5	3	6	5	3	5	1	7	2	7
	103	31-Mar-18	1	1	1	4	2	2	2		64	1		4	64	3	1	3	2	5	7	5	7	4	6	6	1	4	4	4	4	4	4	4	4	4	5	4	5	5	5	5	7	4	6	1	6	1	4
	104	31-Mar-18	1	1	1	4	2	2	2		60	1		3	60	2	4	2	4	10	6	4	6	4	5	4	2	4	3	5	3	4	3	5	2	6	7	5	6	6	4	2	6	3	3	4	3	7	2
	105	31-Mar-18	1	1	1	4	2	2	2		56	1		4	56	4	4	2	4	5	2	1	6	2	5	2	6	1	7	1	5	7	2	6	6	6	7	6	7	6	6	2	5	1	5	2	6	5	7
	106	31-Mar-18	1	1	1	4	2	2	2		31	1		3	20	4	4	4	5	4	6	5	6	4	3	6	7	7	7	5	3	7	6	3	6	6	7	7	6	5	7	7	7	7	7	6	5	7	6
	107	31-Mar-18	1	1	1	4	2	2	2		24	1		4	24	2	3	2	4	7	7	2	3	3	5	3	3	3	7	2	5	6	2	5	3	5	7	5	7	6	5	2	7	3	4	2	6	5	5
	108	31-Mar-18	1	1	1	4	2	1	1		30	1		6	30	3	2	2	4	3	4	1	5	1	5	1	7	1	7	1	7	7	1	7	5	7	7	7	7	7	7	5	7	1	7	3	6	7	2
	109	31-Mar-18	1	1	1	4	2	2	2		26	1		5	26	2	4	5	4	5	3	5	6	5	3	4	3	3	7	6	3	5	2	6	6	7	7	6	6	7	2	2	7	6	1	3	6	2	6
	110	31-Mar-18	1	1	1	4	2	2	2		27	1		3	27	1	4	2	4	11	6	4	1	6	3	5	2	4	5	4	4	3	4	6	3	5	7	5	6	6	3	2	7	4	1	2	5	5	6
	111	31-Mar-18	1	1	1	4	1	7	7		18	1		8	18	5	4	5	1	1	6	1	7	2	7	1	3	1	7	3	7	6	2	6	7	1	5	1	2	1	5	7	2	5	2	1	2	6	2
	112	31-Mar-18	1	1	1	4	2	1	1		23	1		6	23	4	5	2	4	11	3	1	5	1	5	2	5	1	7	3	5	6	4	5	6	7	7	7	7	7	5	1	6	3	6	1	3	3	5
	113	31-Mar-18	1	1	1	4	1	1	1		25	1		8	25	2	3	3	4	2	1	1	7	1	7	1	6	2	7	1	7	7	1	6	7	6	7	7	4	5	4	5	6	5	3	1	7	4	5
	114	31-Mar-18	1	1	1	4	2	10	10		27	1		7	27	4	4	2	4	5	6	1	6	1	5	1	1	3	6	2	5	6	2	5	5	6	7	7	6	4	4	3	7	5	6	3	5	5	7
	115	31-Mar-18	1	1	1	4	2	2	2		21	1		7	21	2	4	4	4	4	3	1	6	2	3	2	6	2	5	5	6	5	3	6	5	5	7	5	5	5	4	2	5	3	3	1	6	2	6
	116	31-Mar-18	1	1	1	4	2	2	11	Mixed White/Black	27	1		8	24	2	2	4	2	7	5	1	6	2	6	2	2	2	7	2	5	6	2	5	6	5	6	5	6	5	6	6	6	2	4	4	5	6	5
	117	31-Mar-18	1	1	1	4	2	3	3		34	1		7	34	2	4	2	5	3	6	1	5	2	4	2	1	4	7	4	4	3	4	3	3	7	7	7	7	7	7	3	7	1	7	1	3	7	7
	118	31-Mar-18	1	1	1	4	2	2	2		55	1		7	52	1	4	1	4	10	3	1	6	1	6	1	5	1	7	2	7	6	1	6	6	6	7	6	6	5	7	1	7	2	5	1	7	2	7
	119	31-Mar-18	1	1	1	4	2	2	2		37	1		5	37	3	4	3	3	10	4	1	4	4	4	4	4	1	7	1	7	7	1	7	7	4	6	4	5	4	4	2	5	6	4	4	6	4	4
	120	31-Mar-18	1	1	1	4	2	3	3		27	1		5	25	4	3	4	4	9	4	4	4	4	5	4	5	4	7	4	4	5	4	4	6	5	5	5	5	5	7	4	6	6	6	3	4	4	5
	121	31-Mar-18	1	1	1	4	2	10	10		23	1		4	23	2	4	4	4	3	7	4	5	2	5	3	2	5	4	5	5	4	4	4	5	5	7	6	6	4	5	6	6	5	5	2	3	5	6
	122	31-Mar-18	1	1	1	4	2	10	10		38	1		5	38	2	5	4	5	8	7	1	1	6	3	5	1	1	7	5	4	7	3	5	7	7	7	7	7	7	7	6	7	1	7	2	7	7	7
	123	31-Mar-18	1	1	1	4	2	2	2		23	1		8	23	2	4	1	4	4	4	2	6	2	4	3	4	2	7	2	6	6	2	6	7	7	7	7	7	7	4	2	7	2	5	2	6	3	6
	124	31-Mar-18	1	1	1	4	2	3	3		27	1		9	27	2	5	2	4	5	1	1	7	1	7	1	7	1	7	1	7	7	1	7	7	5	7	3	5	6	3	4	6	6	3	1	7	7	1
	125	31-Mar-18	1	1	1	4	1	2	2		56	1		5	56	2	4	3	2	8	6	3	3	4	4	4	2	3	6	3	4	5	4	4	4	4	6	4	4	3	5	5	5	4	3	2	5	6	6
	126	31-Mar-18	1	1	1	4	1	10	10		25	1		8	25	4	2	3	2	6	3	2	5	2	5	2	6	4	6	2	6	6	2	6	6	5	6	3	6	3	5	5	5	5	3	3	6	5	6
	127	31-Mar-18	1	1	1	4	2	2	2		28	1		3	28	4	1	4	5	4	5	2	3	5	4	4	3	1	6	4	6	6	1	3	4	7	7	5	7	3	5	1	6	6	4	5	6	7	5
	128	31-Mar-18	1	1	1	4	2	2	2		50	1		3	50	2	4	4	4	11	7	5	5	4	4	4	2	5	5	6	4	3	6	2	2	5	6	5	4	4	4	4	4	3	3	3	5	6	5
	129	31-Mar-18	1	1	1	4	2	2	2		20	1		8	19	4	4	4	2	8	4	1	7	2	5	1	3	4	7	1	6	7	2	7	4	6	7	6	7	6	7	4	7	1	6	1	6	6	7
	130	31-Mar-18	1	1	1	4	2	2	11	White	19	1		3	19	4	2	4	2	2	7	3	5	2	5	3	1	3	5	5	6	4	4	4	3	3	7	6	5	3	3	6	6	3	3	5	5	7	3
	131	31-Mar-18	1	1	1	4	1	2	2		28	1		8	24	4	4	4	4	1	4	1	6	1	5	1	6	1	7	1	7	6	1	7	7	6	7	6	7	5	6	3	7	2	6	3	5	5	5
	132	31-Mar-18	1	1	1	4	1	10	2		50	1		5	50	2	2	4	4	10	7	5	5	4	4	4	1	5	7	7	3	3	4	3	1	2	7	3	5	2	6	3	5	7	5	1	5	5	7
	133	31-Mar-18	1	1	1	4	2	2	2		21	1		6	21	5	5	2	5	6	5	3	2	4	3	3	2	5	6	4	5	6	3	4	6	7	7	7	7	7	4	3	7	3	3	1	6	2	7
	134	31-Mar-18	1	1	1	4	2	1	11	Chinese	31	1		7	31	4	4	3	4	7	3	1	3	3	4	2	5	2	6	2	6	5	2	4	5	5	7	6	5	5	7	4	6	1	5	3	4	3	5
	135	31-Mar-18	1	1	1	4	1	2	2		67	1		5	67	4	2	4	4	1	5	3	6	4	5	5	5	3	6	6	3	6	3	3	5	5	6	4	5	3	5	3	5	4	3	5	5	6	7
	136	31-Mar-18	1	1	1	4	2	2	2		45	1		8	45	5	3	2	4	10	1	1	7	1	7	1	7	1	7	2	6	7	2	7	7	5	7	5	7	6	6	2	7	2	5	1	7	5	7
	137	31-Mar-18	1	1	1	4	2	2	2		27	2		4	27	3	4	3	4	3	7	6	4	5	3	5	2	6	3	7	3	1	5	2	1	6	7	6	7	6	7	5	6	1	6	3	5	5	3
	138	31-Mar-18	1	1	1	4	2	1	11	Asian American	19	1		8	19	4	4	3	4	11	5	1	5	4	5	4	5	4	6	5	5	6	5	4	7	5	5	5	5	5	5	5	5	4	4	5	5	6	5
	139	31-Mar-18	1	1	1	4	1	2	2		33	1		9	31	2	4	5	5	3	6	1	7	1	7	1	2	4	7	2	7	7	1	7	7	7	7	7	7	7	7	4	7	1	7	4	4	6	4
	140	31-Mar-18	1	1	1	4	2	10	2		48	1		5	43	3	2	4	3	5	2	1	5	2	7	1	4	2	7	4	6	5	2	4	5	5	5	5	6	6	5	3	6	2	5	4	6	6	6
	141	31-Mar-18	1	1	1	4	2	2	2		31	1		9	31	2	4	4	4	9	3	1	4	2	4	4	4	2	7	5	6	6	2	6	5	5	7	5	6	5	5	4	6	4	3	2	5	4	5
	142	31-Mar-18	1	1	1	4	1	1	11	asian caucasian	63	1		5	63	3	2	2	3	10	4	4	3	4	4	4	3	4	5	4	4	4	4	4	5	4	5	4	4	4	4	4	4	4	3	3	4	3	5
	143	31-Mar-18	1	1	1	4	1	2	2		28	1		2	28	4	3	4	4	4	6	5	5	4	4	4	1	5	3	5	1	1	6	2	1	5	5	5	4	2	2	3	5	6	1	5	5	5	6
	144	31-Mar-18	1	1	1	4	1	2	2		41	1		5	39	4	2	2	4	11	5	2	3	2	3	1	6	1	7	2	6	6	2	4	7	7	6	7	7	7	6	5	6	2	5	1	7	6	5
	145	31-Mar-18	1	1	1	4	1	3	11		35	1		7	35	2	3	4	5	1	2	2	6	2	5	2	6	7	7	2	6	6	2	6	6	7	6	4	7	5	7	4	6	6	6	6	5	5	6
	146	31-Mar-18	1	1	1	4	1	2	2		41	1		6	41	4	3	4	2	4	7	1	7	5	5	5	1	4	7	4	5	7	3	4	6	5	5	5	6	5	6	6	5	2	5	3	3	7	4
	147	31-Mar-18	1	1	1	4	1	2	2		28	1		7	28	4	2	4	4	4	3	2	6	2	5	2	6	2	7	3	6	5	3	5	6	4	5	4	5	3	7	5	4	3	6	2	4	5	5
	148	31-Mar-18	1	1	1	4	2	10	2		27	1		5	27	4	4	3	4	3	5	3	5	5	3	5	3	4	5	3	6	6	2	4	5	3	6	2	3	3	5	5	5	4	2	1	7	3	5
	149	31-Mar-18	1	1	1	4	2	2	2		33	1		5	33	5	4	4	5	11	4	1	7	2	6	5	2	4	7	7	3	3	6	7	2	7	7	7	7	6	7	1	7	1	7	6	6	3	6
	150	31-Mar-18	1	1	1	4	2	10	10		23	1		8	23	4	1	3	1	12	2	1	6	4	6	1	6	1	7	1	7	7	1	6	7	2	5	1	2	1	7	5	5	4	4	3	6	3	6
	151	31-Mar-18	1	1	1	4	2	2	2		31	1		7	31	2	4	4	5	11	2	1	6	1	6	1	7	1	7	1	7	7	2	6	7	5	6	5	5	5	3	2	5	2	5	1	5	5	6
	152	31-Mar-18	1	1	1	4	2	2	2		33	1		4	33	4	4	4	4	4	5	4	5	3	3	5	4	4	5	5	5	3	5	5	3	5	6	5	6	5	4	4	4	4	3	2	6	5	7
	153	31-Mar-18	1	1	1	4	1	2	2		34	1		5	34	5	2	4	2	8	3	1	7	2	7	1	6	3	7	1	6	7	1	6	7	2	5	2	5	2	1	5	6	7	1	3	6	6	3
	154	31-Mar-18	1	1	1	4	2	1	11	East Asian	20	1		7	20	4	4	3	4	1	6	1	6	1	6	1	3	1	7	2	7	6	1	7	5	5	6	6	6	5	6	5	5	2	6	3	5	5	5
	155	31-Mar-18	1	1	1	4	1	2	2		27	1		9	27	4	4	2	4	9	6	1	7	2	7	2	3	1	7	1	7	7	1	7	7	4	6	5	6	5	3	3	5	5	5	4	7	6	7
	156	31-Mar-18	1	1	1	4	2	2	11	Louisiana Creole	19	1		7	19	2	4	2	4	11	3	3	6	2	5	2	3	4	6	3	5	5	2	6	5	5	5	4	6	5	5	4	6	3	3	2	6	2	7
	157	31-Mar-18	1	1	1	4	2	2	2		27	1		8	27	4	4	5	4	3	3	1	6	1	4	2	3	2	7	1	6	7	1	7	6	7	5	7	7	6	4	5	6	6	1	2	6	6	4
	158	31-Mar-18	1	1	1	4	2	1	1		24	1		8	14	4	4	3	4	3	2	2	5	2	4	2	3	4	6	2	5	6	2	2	6	3	6	4	6	3	6	5	5	4	4	3	5	5	3
	159	31-Mar-18	1	1	1	4	1	2	2		30	1		8	30	4	2	3	2	6	1	1	7	1	7	1	6	1	7	1	7	7	1	1	7	5	5	5	6	5	5	5	5	3	5	2	4	3	6
	160	31-Mar-18	1	1	1	4	2	2	2		50	1		2	50	3	2	3	2	3	5	3	4	3	5	3	2	4	3	4	2	1	6	4	2	3	3	4	4	4	3	5	3	5	3	1	3	7	4
	161	31-Mar-18	1	1	1	4	2	2	8		21	1		5	21	2	5	1	5	1	2	1	5	1	6	1	7	2	7	4	5	5	1	7	4	5	7	6	3	5	7	1	7	1	6	2	7	3	6
	162	31-Mar-18	1	1	1	4	1	2	2		52	1		1	52	4	2	4	3	4	5	5	4	3	4	3	3	5	6	5	3	3	5	3	4	3	5	3	5	2	3	6	3	5	2	3	5	7	5
	163	31-Mar-18	1	1	1	4	1	3	3		46	1		5	46	2	2	2	1	4	1	1	4	4	4	4	7	4	7	1	7	7	4	4	5	5	2	7	3	5	5	7	3	6	1	5	3	7	1
	164	31-Mar-18	1	1	1	4	1	1	11	East Asian, not Southeast Asian	21	1		7	21	2	2	4	4	8	4	2	7	2	6	2	3	2	7	2	6	7	2	6	7	5	6	3	5	3	6	3	5	2	2	1	3	3	6
	165	31-Mar-18	1	1	1	4	2	2	2		42	1		9	42	3	3	3	4	1	5	1	6	1	6	1	3	1	7	1	7	7	1	7	7	5	7	5	7	6	7	3	6	1	6	2	5	4	6
	166	31-Mar-18	1	1	1	4	1	1	1		19	1		7	19	2	4	2	4	3	5	1	6	1	7	1	4	3	7	2	7	5	1	5	6	4	6	5	4	4	5	4	5	3	5	3	6	2	6
	167	31-Mar-18	1	1	1	4	2	2	2		41	1		3	41	4	5	4	5	1	5	3	4	6	5	6	4	2	5	3	5	6	3	5	4	7	7	6	6	7	6	7	7	6	6	6	5	6	5
	168	31-Mar-18	1	1	1	4	1	3	3		25	1		3	25	2	4	3	4	4	3	3	5	2	5	3	5	4	7	4	4	5	2	3	5	7	7	7	7	7	6	5	7	1	7	4	2	6	3
	169	31-Mar-18	1	1	1	4	1	2	2		43	1		6	43	4	4	2	4	2	7	2	7	2	6	2	1	2	7	6	5	7	5	3	7	6	7	5	7	5	7	3	6	1	5	2	5	3	5
	170	31-Mar-18	1	1	1	4	2	3	3		31	1		7	31	1	4	3	4	3	5	1	3	2	3	1	1	1	7	4	3	7	2	1	7	5	7	5	6	4	7	6	6	2	5	3	6	3	3
	171	31-Mar-18	1	1	1	4	2	2	2		37	1		9	37	2	5	2	5	2	2	1	7	2	6	1	6	1	7	6	6	7	1	7	7	6	7	6	5	5	7	1	7	1	7	3	6	3	3
	172	31-Mar-18	1	1	1	4	1	2	2		40	1		9	40	1	5	3	5	6	1	1	7	1	7	1	7	1	7	1	7	7	1	7	7	7	7	7	7	7	7	1	7	1	7	1	6	1	7
	173	31-Mar-18	1	1	1	4	1	2	2		43	1		9	43	4	4	4	3	3	2	1	7	1	7	1	5	1	7	1	7	7	1	6	7	6	6	4	7	6	7	5	6	1	6	2	5	7	3
	174	31-Mar-18	1	1	1	4	1	1	11	half Asian+Caucasian	27	1		9	27	2	4	4	2	2	2	1	7	2	6	2	2	1	7	2	7	7	1	6	7	5	7	7	7	7	7	3	7	1	7	1	7	6	5
	175	31-Mar-18	1	1	1	4	2	2	2		26	1		6	26	3	3	3	2	9	1	1	7	4	7	1	7	1	7	1	7	7	1	4	7	5	5	4	4	5	5	4	5	3	4	4	4	7	1
	176	31-Mar-18	1	1	1	4	1	3	3		19	1		5	19	4	1	3	2	1	7	1	7	4	7	1	3	4	7	4	4	7	4	4	7	6	4	5	5	5	7	4	7	1	7	4	4	6	5
	177	31-Mar-18	1	1	1	4	2	2	2		23	1		9	23	2	4	2	4	8	1	1	4	5	4	2	6	1	7	2	7	7	1	7	7	5	7	6	7	5	7	6	7	1	3	1	6	3	7
	178	31-Mar-18	1	1	1	4	2	1	1		23	1		7	23	4	4	3	3	4	5	1	4	3	4	5	4	2	7	1	6	6	2	3	5	2	6	5	6	3	4	5	5	4	3	4	3	6	5
	179	31-Mar-18	1	1	1	4	2	1	10		20	1		8	20	4	5	2	5	3	2	1	5	1	6	2	5	1	7	1	3	7	1	6	6	6	7	7	6	5	7	2	6	2	7	1	5	3	6
	180	31-Mar-18	1	1	1	4	2	1	1		18	1		3	18	4	4	4	2	11	6	3	3	5	2	6	1	5	5	5	3	5	5	2	5	3	6	5	3	5	3	4	5	3	5	1	6	3	3
	181	31-Mar-18	1	1	1	4	2	1	11	Chinese	28	1		5	22	4	4	5	5	9	5	1	7	1	6	1	6	4	7	5	6	7	5	6	6	6	7	7	6	6	5	5	5	2	6	2	6	6	7
	182	31-Mar-18	1	1	1	4	1	2	2		27	1		5	20	4	4	4	4	10	3	4	4	4	2	2	2	4	6	6	3	4	4	4	5	3	7	2	5	5	3	6	6	5	2	2	6	1	6
	183	31-Mar-18	1	1	1	4	1	8	8		28	1		4	28	4	3	3	4	9	6	5	5	7	4	5	1	4	4	6	4	4	4	4	4	7	7	6	7	6	6	4	7	2	5	4	7	7	4
	184	31-Mar-18	1	1	1	4	2	2	2		35	1		5	35	4	2	4	2	7	5	2	6	3	4	3	3	3	5	2	5	4	3	6	3	2	5	3	3	3	2	5	3	7	1	3	6	5	3
	185	31-Mar-18	1	1	1	4	1	2	2		54	1		3	54	1	4	3	5	1	7	7	1	7	1	7	1	7	1	7	1	1	7	1	1	7	7	6	7	7	4	1	6	6	1	7	2	1	7
	186	31-Mar-18	1	1	1	4	1	2	2		29	1		7	29	5	5	4	4	5	2	1	4	1	4	1	5	1	7	4	7	7	1	4	7	7	7	7	7	5	7	6	7	3	5	1	4	5	3
	187	31-Mar-18	1	1	1	4	2	2	2		25	1		6	25	4	3	3	4	11	5	1	5	2	5	2	2	4	6	4	5	5	4	5	5	5	6	5	6	5	6	5	5	3	5	3	6	5	5
	188	31-Mar-18	1	1	1	4	2	2	2		60	1		3	58	1	4	2	5	8	6	6	4	4	4	4	2	4	7	2	2	6	4	3	4	7	7	7	7	7	7	1	7	2	7	6	6	7	2
	189	31-Mar-18	1	1	1	4	1	2	2		21	1		5	21	2	2	4	4	10	3	2	6	1	7	3	3	2	7	1	6	7	4	4	7	7	7	6	7	7	7	1	7	1	7	1	5	5	7
	190	31-Mar-18	1	1	1	4	1	2	2		49	1		8	49	2	4	4	4	10	6	1	6	2	6	2	2	2	7	4	6	2	6	2	1	6	7	6	7	6	7	1	7	1	7	3	6	2	6
	191	31-Mar-18	1	1	1	4	1	3	3		22	1		2	22	4	2	2	4	11	6	5	2	3	2	5	2	3	6	5	3	6	3	5	5	6	7	7	7	7	7	6	7	2	6	3	3	7	3
	192	31-Mar-18	1	1	1	4	2	10	10		31	1		9	31	2	2	2	4	8	3	1	4	4	4	4	7	1	7	1	6	7	1	7	7	6	7	7	6	6	7	1	7	1	4	2	4	4	5
	193	31-Mar-18	1	1	1	4	2	2	10	mixed primarily European, part Native American, and very small part Middle East	57	1		9	57	1	5	3	5	2	1	1	5	1	5	1	7	1	7	1	7	7	1	4	7	7	7	7	7	7	7	1	7	1	6	1	7	5	7
	194	31-Mar-18	1	1	1	4	1	5	5		34	1		7	34	4	2	3	3	10	2	1	6	1	6	1	4	2	7	4	6	7	3	4	4	4	4	4	5	4	4	4	5	5	2	2	5	6	5
	195	31-Mar-18	1	1	1	4	1	2	2		41	1		7	41	4	4	4	4	10	5	1	6	2	7	2	3	1	7	2	5	4	2	5	5	5	6	5	7	3	5	6	6	3	4	2	5	6	3
	196	31-Mar-18	1	1	1	4	2	1	1		22	1		7	22	4	4	3	4	11	4	1	7	2	7	1	4	3	7	1	3	7	4	4	7	4	5	5	5	4	6	2	5	4	4	2	5	2	6
	197	31-Mar-18	1	1	1	4	1	2	2		29	1		3	29	4	3	4	4	12	6	3	5	3	4	2	1	6	6	4	4	5	4	2	5	6	6	6	7	5	5	6	6	2	6	3	5	6	4
	198	31-Mar-18	1	1	1	4	2	2	2		31	1		2	31	4	5	3	5	8	7	7	6	5	5	6	1	7	5	7	1	1	6	7	1	7	7	7	7	7	7	6	7	1	7	6	2	7	5
	199	31-Mar-18	1	1	1	4	1	2	2		60	1		9	60	2	2	2	2	1	3	1	7	1	7	1	4	1	7	1	7	7	3	3	7	6	7	5	7	6	7	3	7	1	7	1	4	2	7
	200	31-Mar-18	1	1	1	4	2	2	2		30	1		8	30	4	5	4	4	3	2	1	3	1	5	1	6	2	7	5	6	6	4	5	7	6	7	6	5	6	2	7	6	7	2	6	6	5	6
	201	31-Mar-18	1	1	1	4	1	3	3		44	1		8	44	5	4	3	4	1	6	1	3	4	5	3	3	2	7	4	5	7	3	5	7	5	3	5	5	3	4	6	4	5	6	3	5	3	6
	202	31-Mar-18	1	1	1	4	2	2	3		19	1		7	19	3	1	4	2	1	4	2	5	2	5	1	3	2	7	3	6	6	2	6	5	3	5	4	7	5	5	5	6	4	4	2	6	2	3
	203	31-Mar-18	1	1	1	4	2	1	11	East Asian	18	1		7	18	2	4	2	4	11	5	1	3	2	3	1	4	2	7	4	6	7	2	6	7	6	7	5	7	5	7	2	7	1	6	3	5	1	7
	204	31-Mar-18	1	1	1	4	1	2	2		35	1		5	35	2	1	4	2	4	6	5	6	6	5	6	2	2	6	4	3	6	5	4	6	6	7	3	7	6	6	5	7	1	4	5	6	6	7
	205	31-Mar-18	1	1	1	4	2	2	2		27	1		6	27	2	5	3	5	1	4	2	6	2	5	3	5	3	6	3	5	4	3	6	4	5	7	5	6	5	5	3	7	3	5	1	5	6	5
	206	31-Mar-18	1	1	1	4	2	1	1		30	1		7	30	2	4	4	4	5	5	1	6	1	6	1	5	1	7	2	3	5	3	6	5	4	7	6	6	5	7	6	6	2	5	1	6	5	6
	207	31-Mar-18	1	1	1	4	1	2	2		40	1		5	40	3	2	3	3	11	6	4	4	4	4	4	1	6	4	6	4	4	5	3	4	4	4	4	5	5	5	4	4	4	5	4	4	5	4
	208	31-Mar-18	1	1	1	4	1	2	2		33	1		8	32	4	1	5	2	3	5	1	4	2	4	3	2	2	7	1	6	7	1	4	7	3	7	3	5	5	5	5	5	3	2	3	5	5	6
	209	31-Mar-18	1	1	1	4	1	10	2		31	1		6	31	2	2	5	3	1	5	1	7	5	3	5	2	4	7	4	7	7	5	4	7	5	7	7	7	5	7	4	5	1	5	1	5	3	7
	210	1-Apr-18	1	1	1	4	1	2	2		65	1		2	65	4	2	4	2	1	6	3	5	4	5	3	2	4	5	5	3	3	5	3	5	7	7	5	7	7	7	3	7	1	6	3	6	7	7
	211	31-Mar-18	1	1	1	4	1	2	2		20	1		5	20	4	4	3	4	9	7	4	3	5	5	5	1	5	7	6	3	7	6	3	3	3	5	5	5	3	5	6	5	2	4	3	7	5	5
	212	31-Mar-18	1	1	1	4	2	3	3		48	1		7	48	4	4	4	5	10	6	3	4	2	6	2	1	4	4	7	3	3	5	1	3	6	7	7	7	6	6	2	7	2	5	2	3	6	5
	213	31-Mar-18	1	1	1	4	2	2	2		18	1		7	18	4	4	5	5	12	6	1	6	2	6	3	1	2	6	3	6	6	2	4	5	4	6	6	5	6	3	7	6	5	3	3	5	6	6
	214	31-Mar-18	1	1	1	4	2	2	2		58	1		5	58	4	2	3	3	11	7	4	4	4	6	4	3	4	7	4	2	4	4	4	4	4	4	6	4	5	6	4	5	4	3	4	4	6	5
	215	31-Mar-18	1	1	1	4	2	2	2		26	1		7	26	4	3	4	4	11	5	2	5	5	5	3	4	5	6	4	7	4	3	5	5	4	6	4	5	4	7	5	6	3	6	2	5	5	5
	216	31-Mar-18	1	1	1	4	1	2	2		32	1		5	32	2	4	3	3	10	5	4	5	2	5	1	2	3	7	4	5	5	5	4	5	6	6	5	7	6	6	5	7	2	5	4	5	5	6
	217	31-Mar-18	1	1	1	4	2	2	2		30	1		8	30	3	4	4	4	8	5	1	4	1	5	2	5	4	7	4	4	7	2	5	4	4	7	5	6	5	6	4	6	2	5	1	6	5	7
	218	31-Mar-18	1	1	1	4	1	2	2		33	1		7	31	3	2	3	3	4	3	1	7	2	5	2	4	1	7	4	6	7	5	4	7	5	7	6	7	3	7	4	6	2	5	1	6	3	5
	219	31-Mar-18	1	1	1	4	2	2	2		34	1		9	34	2	3	2	4	7	4	4	7	4	7	2	3	4	6	5	4	1	2	6	1	6	7	6	7	6	7	4	7	1	6	1	7	3	7
	220	31-Mar-18	1	1	1	4	1	2	11	Caucasian and Hispanic	27	1		7	27	2	2	2	4	5	1	1	7	1	5	2	6	1	7	2	7	6	1	5	7	5	6	6	7	5	6	3	7	1	6	1	7	4	7
	221	31-Mar-18	1	1	1	4	1	2	2		19	1		7	19	4	2	2	4	10	3	1	3	2	2	3	6	2	7	4	5	6	1	5	7	3	5	2	7	3	7	7	3	2	3	2	3	6	6
	222	31-Mar-18	1	1	1	4	2	10	10		32	1		9	32	5	1	4	1	8	1	1	7	1	6	1	5	1	5	1	7	3	1	7	3	7	7	7	7	5	5	4	5	5	4	3	5	7	6
	223	31-Mar-18	1	1	1	4	1	10	2		29	1		5	29	5	1	3	1	7	5	4	4	4	4	4	3	4	5	4	4	5	4	4	5	4	4	4	4	4	4	4	4	4	4	4	4	4	4
	224	31-Mar-18	1	1	1	4	2	3	8		25	1		8	8	1	3	4	4	8	5	1	5	3	6	4	4	1	7	2	7	7	5	4	4	5	7	6	7	7	7	6	7	7	7	6	4	7	5
	225	31-Mar-18	1	1	1	4	2	2	11		33	1		5	25	4	4	4	4	4	4	3	3	4	4	3	4	4	4	4	4	4	4	4	6	6	5	6	5	5	4	3	5	5	4	4	4	6	5
	226	31-Mar-18	1	1	1	4	1	2	2		61	1		8	61	2	4	4	2	8	2	1	6	1	6	2	2	2	7	1	7	7	1	7	7	7	7	6	6	7	5	3	7	3	3	1	7	7	7
	227	31-Mar-18	1	1	1	4	2	2	2		26	1		6	26	4	2	4	3	12	6	6	3	3	3	4	3	6	6	4	2	3	5	4	3	5	6	5	7	5	6	6	5	1	7	2	3	6	7
	228	1-Apr-18	1	1	1	4	2	2	2		25	1		5	25	5	2	2	2	1	1	5	1	1	7	1	7	3	1	7	7	1	4	7	1	7	7	7	7	3	5	6	7	3	1	1	1	7	7
	229	31-Mar-18	1	1	1	4	2	1	1		27	1		5	27	2	4	4	4	5	5	2	5	2	3	5	4	2	6	7	2	2	5	5	5	7	7	7	7	7	1	4	7	6	1	4	4	7	7
	230	31-Mar-18	1	1	1	4	1	2	2		23	1		8	23	4	4	5	4	11	1	1	7	1	6	1	7	1	7	1	7	7	1	4	7	7	7	5	7	7	7	4	7	1	5	2	6	6	5
	231	31-Mar-18	1	1	1	4	2	3	3		20	1		5	20	4	3	3	2	3	4	4	4	4	4	4	4	4	5	4	4	4	4	4	4	4	7	4	4	4	5	4	5	5	4	2	3	4	3
	232	31-Mar-18	1	1	1	4	1	2	2		44	1		6	44	3	4	3	4	2	4	2	3	3	4	3	5	3	7	3	5	6	4	4	6	6	5	5	6	6	6	6	5	2	5	2	5	6	5
	233	31-Mar-18	1	1	1	4	1	2	2		21	1		9	18	2	5	5	5	4	1	1	7	1	7	1	7	1	7	1	7	7	1	7	7	6	6	2	7	5	7	3	7	1	7	2	7	2	7
	234	31-Mar-18	1	1	1	4	2	10	10		26	1		6	26	4	4	2	4	8	5	3	5	5	5	5	5	4	6	3	6	7	2	3	5	6	7	4	5	5	5	3	5	4	4	3	6	5	5
	235	31-Mar-18	1	1	1	4	1	2	11	Caucasian/Native American	22	1		8	22	3	3	3	2	11	4	1	4	2	4	3	4	4	7	3	5	7	3	5	4	4	6	4	6	4	5	3	7	1	4	2	5	4	5
	236	31-Mar-18	1	1	1	4	1	2	2		22	1		9	22	4	2	2	5	7	5	1	7	2	7	2	1	3	7	1	7	7	1	6	7	7	7	7	6	7	7	6	7	1	6	2	6	6	7
	237	31-Mar-18	1	1	1	4	1	2	2		18	1		5	18	4	4	4	3	4	2	2	3	3	6	3	4	4	7	6	4	5	3	5	6	4	7	4	7	4	6	2	7	1	5	2	6	1	7
	238	31-Mar-18	1	1	1	4	1	2	2		21	1		8	21	4	4	4	4	5	5	1	6	4	4	4	3	2	7	2	6	7	1	6	7	5	6	5	7	5	7	6	6	2	5	3	5	6	5
	239	1-Apr-18	1	1	1	4	1	2	2		19	1		6	19	3	4	2	4	5	3	1	2	2	2	2	4	1	7	1	7	5	4	4	5	5	7	6	7	5	7	3	5	1	7	6	7	2	7
	240	1-Apr-18	1	1	1	4	2	1	1		22	1		5	22	2	4	3	4	1	5	2	7	2	4	2	3	2	7	2	6	6	4	2	6	4	6	5	6	4	4	5	6	4	4	3	4	2	5
	241	1-Apr-18	1	1	1	4	2	2	2		18	1		6	18	2	4	2	4	9	5	1	5	4	3	1	5	4	7	5	3	6	4	5	5	4	6	5	5	6	5	6	5	4	5	4	6	6	6
	242	1-Apr-18	1	1	1	4	1	2	2		75	1		8	75	2	4	2	4	5	5	1	7	1	6	1	6	1	7	1	6	7	1	7	7	5	5	4	6	5	6	2	6	2	5	1	7	4	7
	243	1-Apr-18	1	1	1	4	1	2	2		26	1		5	26	4	4	5	2	3	7	5	7	3	5	2	2	5	5	6	2	1	5	6	1	2	2	7	5	2	3	6	7	7	2	2	3	1	2
	244	1-Apr-18	1	1	1	4	2	2	2		26	1		4	26	3	2	4	4	5	7	7	1	7	1	7	1	6	7	7	1	4	5	1	1	5	6	6	7	4	6	4	7	3	6	4	7	7	1
	245	1-Apr-18	1	1	1	4	2	2	2		21	1		8	21	2	3	3	5	8	2	1	7	1	7	1	6	2	7	1	7	7	1	7	7	5	6	5	7	3	7	3	5	1	6	2	5	2	6
	246	1-Apr-18	1	1	1	4	2	2	2		28	1		8	28	2	3	4	4	10	3	1	7	2	6	1	6	1	7	2	7	7	1	7	7	2	6	4	3	3	6	3	4	4	6	2	5	7	3
	247	1-Apr-18	1	1	1	4	1	10	11	Mixed race	33	1		4	33	2	4	2	4	10	5	5	4	4	3	4	3	4	7	7	1	4	5	3	2	5	7	4	5	5	6	2	6	3	5	3	5	3	6
	248	1-Apr-18	1	1	1	4	1	2	2		26	1		7	26	5	4	4	5	9	3	1	3	1	7	1	7	1	7	1	7	7	1	7	7	5	7	2	6	6	7	5	6	2	2	1	3	5	5
	249	1-Apr-18	1	1	1	4	2	2	2		25	1		1	25	4	3	2	4	9	7	7	1	6	1	6	1	7	1	7	1	1	7	1	1	6	7	7	6	5	7	5	7	2	6	6	5	7	5
	250	1-Apr-18	1	1	1	4	2	2	2		35	1		8	35	4	3	4	2	12	5	1	6	1	6	1	3	1	6	1	7	6	1	6	6	5	5	4	7	5	6	2	7	2	5	1	6	2	5
	251	1-Apr-18	1	1	1	4	2	2	8		24	1		5	24	4	5	3	5	12	7	3	6	2	6	4	1	4	7	4	4	6	4	5	4	4	7	6	5	4	6	1	7	2	3	4	7	5	3
	252	1-Apr-18	1	1	1	4	1	2	2		42	1		1	42	5	2	3	1	11	7	7	4	7	2	7	1	7	4	6	1	1	4	4	1	6	5	5	7	5	7	5	6	2	6	3	5	7	1
	253	1-Apr-18	1	1	1	4	2	10	10		23	1		5	23	4	4	2	4	4	4	1	7	1	6	1	1	2	6	4	7	3	5	5	5	5	7	6	7	4	6	5	7	1	7	3	6	3	5
	254	1-Apr-18	1	1	1	4	2	2	2		35	1		6	35	4	2	4	4	5	7	1	6	1	3	1	5	7	7	4	1	7	4	4	3	6	7	5	7	6	7	7	7	4	5	1	6	6	7
	255	1-Apr-18	1	1	1	4	2	10	2		24	1		8	24	2	4	3	4	4	7	3	3	3	5	4	5	4	7	4	5	7	3	5	7	4	6	6	6	4	5	3	6	4	3	1	5	5	7
	256	1-Apr-18	1	1	1	4	2	2	2		31	1		5	31	3	4	4	5	12	5	2	5	3	5	2	4	4	7	4	4	6	4	5	5	5	5	6	4	5	3	5	5	6	3	2	3	6	3
	257	1-Apr-18	1	1	1	4	1	2	2	n/a	18	1	n/a	5	18	4	2	2	2	9	3	5	5	3	3	5	3	4	7	6	3	6	3	3	7	3	6	5	5	3	5	5	5	3	3	2	5	5	4
	258	1-Apr-18	1	1	1	4	1	2	2		20	1		8	20	1	4	2	5	1	1	1	5	2	2	4	7	1	7	4	7	7	1	7	7	5	7	7	6	6	6	4	7	3	6	1	5	4	6
	259	1-Apr-18	1	1	1	4	2	2	2		50	1		7	50	4	3	3	3	7	4	1	7	2	7	2	4	2	7	1	7	7	1	7	7	4	7	2	5	3	4	3	4	4	1	1	5	6	5
	260	1-Apr-18	1	1	1	4	2	2	2		43	1		4	43	2	2	2	5	1	6	1	5	1	5	2	2	3	7	1	7	7	1	6	7	3	7	3	7	5	2	1	5	6	3	1	5	3	7
	261	1-Apr-18	1	1	1	4	1	2	2		18	1		9	18	4	4	3	4	10	5	1	7	2	6	2	5	1	7	2	7	7	2	5	7	5	7	4	6	6	7	5	4	1	6	2	6	7	5
	262	1-Apr-18	1	1	1	4	2	2	2		32	1		6	32	1	4	2	4	12	2	1	3	2	5	3	3	3	7	1	6	6	2	6	6	5	5	5	6	5	5	3	5	3	4	3	5	6	3
	263	1-Apr-18	1	1	1	4	2	2	2		30	1		9	30	1	5	2	5	4	1	1	5	1	6	1	7	3	5	1	6	4	4	4	5	6	7	6	7	6	7	3	7	2	6	1	6	5	7
	264	1-Apr-18	1	1	1	4	1	3	3		18	1		8	18	4	2	2	2	3	3	2	6	1	6	1	7	1	7	1	7	7	1	6	7	5	6	5	5	4	7	6	6	2	7	1	6	5	4
	265	1-Apr-18	1	1	1	4	1	2	11	white	19	1		9	19	4	4	4	2	5	5	1	5	3	4	4	5	2	6	4	6	5	1	6	6	5	7	5	7	5	7	4	6	1	7	2	7	6	7
	266	1-Apr-18	1	1	1	4	2	2	2		34	1		5	34	4	1	4	4	7	2	2	7	4	7	4	1	1	3	5	4	7	1	3	2	6	6	7	2	6	5	6	6	3	5	4	5	4	6
	267	1-Apr-18	1	1	1	4	2	2	10		18	1		5	18	3	3	3	3	10	4	1	4	4	4	4	7	4	5	4	4	7	4	4	7	4	7	6	4	5	1	4	5	5	1	1	4	6	4
	268	1-Apr-18	1	1	1	4	1	2	2		36	1		8	36	4	3	4	4	11	1	1	2	3	3	3	6	1	7	1	7	7	1	7	7	5	7	5	6	4	6	7	5	2	2	2	7	3	5
	269	1-Apr-18	1	1	1	4	2	1	11	Filipino	18	1		3	18	5	5	5	4	12	7	4	5	2	6	2	2	4	5	5	5	3	4	5	3	5	6	5	5	5	6	6	6	2	5	5	6	7	3
	270	1-Apr-18	1	1	1	4	1	3	3		58	1		9	58	2	4	4	5	4	2	1	7	1	7	1	6	1	7	1	7	7	1	6	7	5	7	1	7	5	7	2	5	5	2	3	5	7	6
	271	1-Apr-18	1	1	1	4	2	2	2		28	1		5	28	4	4	4	4	1	6	5	3	3	5	3	1	3	6	3	2	4	4	2	4	5	6	4	6	5	4	2	5	3	4	3	3	3	5
	272	1-Apr-18	1	1	1	4	1	2	2		42	1		3	41	5	5	3	5	8	5	4	3	5	4	4	3	2	7	4	4	4	3	5	4	7	7	6	7	7	7	3	7	1	3	1	6	5	5
	273	1-Apr-18	1	1	1	4	2	2	2		36	1		7	36	4	4	2	4	5	5	1	3	2	6	2	3	2	5	4	6	2	5	4	3	5	6	6	6	5	5	4	6	4	4	3	6	5	5
	274	1-Apr-18	1	1	1	4	2	1	1		18	1		5	17	4	4	4	4	5	2	2	6	2	7	2	6	4	6	5	5	6	3	6	5	5	5	5	5	5	6	5	5	3	3	2	6	3	7
	275	1-Apr-18	1	1	1	4	1	2	2		36	1		5	34	5	2	3	4	12	5	1	5	4	4	4	4	4	7	5	6	6	4	4	5	6	7	5	7	6	5	5	7	3	4	7	6	5	5
	276	1-Apr-18	1	1	1	4	2	10	2		26	1		7	10	4	3	4	4	4	7	5	4	5	3	5	1	4	7	6	1	7	6	4	7	5	7	6	7	5	5	3	7	4	4	3	6	3	6
	277	1-Apr-18	1	1	1	4	1	2	2		58	1		7	58	2	2	2	4	1	7	2	5	4	6	2	3	3	7	4	6	7	4	4	6	4	7	6	6	4	6	3	6	2	4	2	4	7	7
	278	1-Apr-18	1	1	1	4	2	10	2		30	1		6	30	2	4	4	5	12	4	1	6	1	6	1	5	1	7	2	5	6	1	6	5	5	7	5	6	6	5	2	7	3	4	2	5	5	6
	279	1-Apr-18	1	1	1	4	1	2	2		27	1		4	27	2	4	2	4	5	7	5	4	4	4	4	1	5	3	5	3	2	4	4	2	5	6	5	5	4	5	5	6	3	2	3	6	5	5
	280	1-Apr-18	1	1	1	4	1	2	2		19	1		5	19	2	4	2	5	2	3	2	7	4	5	4	4	4	7	4	5	7	4	6	4	6	7	7	6	4	6	4	7	2	6	1	6	1	7
	281	1-Apr-18	1	1	1	4	2	2	11	Asian-American	19	1		8	4	4	3	4	5	10	2	2	5	3	3	2	5	3	7	5	6	7	2	5	6	6	4	5	3	6	4	6	5	6	2	4	6	5	5
	282	1-Apr-18	1	1	1	4	2	2	2		18	1		8	18	4	4	5	4	2	5	1	6	2	6	2	4	1	7	5	7	7	2	6	6	5	6	6	6	6	6	6	3	2	6	2	7	1	3
	283	1-Apr-18	1	1	1	4	2	2	2		29	1		3	29	2	4	2	5	12	7	7	7	7	1	7	1	7	5	7	1	3	7	1	3	7	7	4	7	7	7	1	7	1	7	1	1	7	1
	284	1-Apr-18	1	1	1	4	2	2	2		58	1		2	35	1	5	1	5	7	2	6	4	4	2	2	4	6	7	6	4	1	7	1	1	7	7	7	7	7	7	1	7	1	7	1	4	7	7
	285	1-Apr-18	1	1	1	4	2	2	11	mixed	22	1		4	22	2	4	1	5	7	7	1	7	2	4	4	7	3	7	7	3	6	6	3	6	5	7	5	5	7	5	5	7	1	4	1	7	7	7
	286	1-Apr-18	1	1	1	4	1	3	3		28	1		7	28	2	4	2	4	3	1	1	7	1	7	1	3	1	7	1	7	7	1	6	7	6	5	7	3	6	3	2	7	5	3	7	2	6	3
	287	1-Apr-18	1	1	1	4	2	2	2		42	1		2	42	3	2	4	2	8	5	4	5	5	3	3	3	4	7	5	3	6	4	3	5	5	6	5	6	6	6	4	5	3	5	4	3	6	5
	288	1-Apr-18	1	1	1	4	2	2	2		38	1		4	38	2	4	1	5	3	5	2	3	1	4	2	1	6	7	7	4	4	6	3	6	2	7	7	3	7	4	6	5	6	1	5	6	7	2
	289	1-Apr-18	1	1	1	4	1	2	2		21	1		7	21	2	3	2	3	8	5	4	3	4	3	3	1	1	7	2	4	5	2	5	6	6	7	5	7	5	7	2	6	1	7	2	7	4	4
	290	1-Apr-18	1	1	1	4	2	2	2		28	1		5	28	3	3	3	3	11	1	1	1	1	1	1	1	1	3	1	1	4	1	1	1	1	3	1	4	1	1	1	3	1	1	1	1	1	1
	291	1-Apr-18	1	1	1	4	1	1	11	chinese	28	1		3	28	4	2	4	1	10	5	4	4	4	4	4	7	4	6	4	7	4	4	4	4	4	5	5	5	5	5	3	5	5	3	4	4	4	5
	292	1-Apr-18	1	1	1	4	2	1	1		18	1		7	18	2	4	5	4	3	2	1	5	2	6	1	6	3	7	2	6	6	2	4	7	5	5	7	3	3	7	7	6	4	5	1	7	5	5
	293	1-Apr-18	1	1	1	4	1	2	2		25	1		8	25	2	4	3	3	1	2	2	6	2	6	2	6	2	6	2	6	6	2	6	6	6	7	6	7	6	7	4	6	1	7	2	4	6	5
	294	1-Apr-18	1	1	1	4	1	2	2		56	1		6	56	2	2	2	4	10	6	3	2	5	3	4	2	3	7	5	3	7	1	2	5	6	7	7	6	7	7	1	6	1	6	2	6	2	7
	295	1-Apr-18	1	1	1	4	1	10	10		24	1		5	24	3	4	4	3	11	7	2	4	3	4	3	1	4	3	6	2	2	5	4	2	6	7	6	7	6	6	3	7	2	5	2	4	5	5
	296	1-Apr-18	1	1	1	4	2	3	3		42	1		7	42	2	4	2	4	3	2	1	6	1	7	1	6	2	7	2	6	6	1	6	6	5	7	5	5	5	5	1	5	1	5	2	6	3	5
	297	1-Apr-18	1	1	1	4	2	2	2		58	1		3	58	2	3	2	4	4	7	6	4	6	4	5	1	5	6	5	3	3	6	2	4	5	5	6	5	5	5	2	6	4	3	3	6	6	3
	298	1-Apr-18	1	1	1	4	2	1	1		19	1		5	16	4	4	5	3	12	5	2	5	3	6	2	3	2	7	4	5	7	4	3	6	5	5	3	4	5	7	5	5	3	6	1	3	2	4
	299	1-Apr-18	1	1	1	4	1	3	3		20	1		4	20	4	4	2	3	8	6	2	6	5	4	5	4	3	6	5	3	6	2	3	5	5	6	5	7	4	7	5	7	1	4	1	7	3	3
	300	1-Apr-18	1	1	1	4	2	2	2		63	1		8	58	2	5	4	5	6	5	1	7	3	6	2	3	1	7	1	5	7	2	5	4	5	7	5	7	6	5	2	7	4	3	1	7	6	6
	301	1-Apr-18	1	1	1	4	2	3	4		20	1		7	20	4	4	4	4	5	2	5	4	4	4	4	3	5	5	4	4	6	3	4	6	4	4	4	4	4	5	4	4	2	4	1	7	4	4
	302	1-Apr-18	1	1	1	4	1	2	2		42	1		3	42	2	3	2	5	4	7	4	5	3	5	3	1	4	4	6	2	3	5	2	4	5	7	7	6	5	5	1	6	4	3	3	4	6	5
	303	1-Apr-18	1	1	1	4	2	2	2		32	1		9	32	1	5	1	5	2	7	1	7	1	7	3	1	1	7	1	7	7	1	7	1	7	7	7	7	7	7	1	7	7	7	7	1	7	7
	304	1-Apr-18	1	1	1	4	1	2	2		21	1		8	21	3	3	1	4	4	3	1	4	4	4	4	6	1	7	2	7	7	1	4	7	6	7	5	7	5	7	6	6	1	7	4	5	6	6
	305	1-Apr-18	1	1	1	4	2	2	2		22	1		5	22	5	5	5	4	9	7	4	1	7	1	7	7	1	7	1	7	1	1	3	7	7	7	7	7	7	7	7	7	1	7	1	5	7	5
	306	1-Apr-18	1	1	1	4	2	2	2		37	1		7	37	4	4	4	5	9	6	6	6	7	7	6	5	5	6	7	6	5	6	6	6	6	7	6	7	7	5	7	7	6	6	5	6	7	5
	307	1-Apr-18	1	1	1	4	1	2	2		36	1		7	36	2	4	2	4	5	5	1	6	4	6	2	3	2	7	7	5	6	5	3	6	5	7	4	6	5	7	7	6	1	5	4	6	7	5
	308	1-Apr-18	1	1	1	4	1	2	2		31	1		6	31	3	2	2	2	5	5	2	6	2	5	3	2	2	6	4	6	6	4	3	4	6	6	6	6	5	5	4	6	1	6	2	7	2	6
	309	1-Apr-18	1	1	1	4	2	10	11	Mixed	30	1		8	30	4	4	4	4	4	6	1	4	4	4	4	3	4	7	4	3	7	1	5	7	4	6	6	6	4	6	4	6	1	4	4	4	4	3
	310	1-Apr-18	1	1	1	4	1	2	2		25	1		7	25	2	4	3	4	9	2	1	5	2	6	2	6	2	7	2	6	7	2	4	7	4	5	5	5	5	4	5	5	5	4	2	3	5	3
	311	1-Apr-18	1	1	1	4	2	10	10		27	1		7	27	4	2	2	2	3	2	2	4	1	3	3	6	2	7	3	5	7	3	4	3	5	5	6	6	7	5	5	5	3	3	3	5	5	5
	312	1-Apr-18	1	1	1	4	2	2	2		71	1		4	71	3	4	3	5	10	7	5	5	4	6	1	1	2	7	4	4	7	3	3	2	4	7	5	6	5	4	3	5	3	3	4	5	6	3
	313	1-Apr-18	1	1	1	4	2	10	10		32	1		8	32	5	4	2	2	7	2	7	7	1	7	1	5	1	7	5	7	7	2	6	7	5	6	4	7	6	6	7	6	2	6	1	5	2	6
	314	1-Apr-18	1	1	1	4	2	2	2		19	1		7	19	2	2	5	3	7	1	1	7	5	5	6	7	2	7	6	7	6	1	7	3	3	7	6	5	5	2	2	6	3	5	1	7	2	6
	315	1-Apr-18	1	1	1	4	2	2	2		32	1		8	32	4	4	2	5	12	7	1	7	1	7	1	4	1	7	1	7	7	1	7	7	7	7	7	7	7	1	1	7	1	7	1	1	7	7
	316	1-Apr-18	1	1	1	4	2	2	2		38	1		8	38	5	4	4	1	1	4	1	7	1	7	1	4	1	7	1	7	7	1	7	7	6	7	7	7	7	7	2	7	1	6	1	7	5	7
	317	1-Apr-18	1	1	1	4	2	2	2		25	1		7	25	2	4	2	4	1	7	5	4	5	4	4	1	6	4	5	2	6	6	2	3	5	6	6	5	3	4	3	6	4	3	4	5	5	4
	318	1-Apr-18	1	1	1	4	2	2	2		37	1		9	37	1	5	1	5	8	7	1	4	1	7	1	1	1	7	1	7	7	1	2	7	5	7	5	5	5	3	1	6	6	4	7	1	7	4
	319	1-Apr-18	1	1	1	4	1	2	2		23	1		7	23	2	4	4	5	6	2	2	7	2	7	1	6	2	7	2	6	7	4	4	5	7	7	7	7	7	7	4	7	1	7	1	7	7	7
	320	1-Apr-18	1	1	1	4	2	2	2		71	1		5	69	3	4	3	4	7	4	1	4	1	7	1	4	1	7	1	7	7	1	4	7	7	7	6	4	6	7	2	7	1	4	4	6	7	7
	321	1-Apr-18	1	1	1	4	2	2	2		46	1		6	46	4	4	3	5	11	6	3	2	3	3	4	3	3	5	4	5	5	3	4	4	7	7	7	7	7	6	3	7	3	6	2	4	6	7
	322	1-Apr-18	1	1	1	4	1	2	2		52	1		8	52	2	4	2	4	8	3	2	6	2	6	2	3	4	7	3	3	7	2	6	6	6	7	6	7	5	7	3	7	1	6	4	6	6	6
	323	1-Apr-18	1	1	1	4	2	2	2		19	1		1	19	4	2	4	3	7	6	7	4	7	2	4	2	7	6	4	2	5	4	4	3	4	6	5	3	2	3	6	6	6	1	6	6	7	4
	324	1-Apr-18	1	1	1	4	1	1	1		25	1		7	25	2	5	2	5	9	6	1	2	2	3	3	2	2	7	2	6	7	2	6	6	7	6	6	7	7	5	2	7	3	4	1	6	5	3
	325	1-Apr-18	1	1	1	4	1	2	2		29	1		7	29	4	3	4	4	12	4	3	4	4	4	4	4	4	7	4	4	4	4	4	4	7	7	5	7	6	7	4	5	2	7	4	5	5	5
	326	1-Apr-18	1	1	1	4	1	2	2		40	1		8	40	2	4	4	4	4	5	1	7	1	7	2	6	1	7	1	6	7	1	6	5	5	7	5	6	3	6	3	5	2	5	3	3	6	5
	327	1-Apr-18	1	1	1	4	1	3	3		20	1		6	20	5	2	4	1	4	5	2	6	3	5	3	3	3	6	4	4	5	4	5	4	6	6	7	7	6	7	6	7	1	7	2	7	5	6
	328	1-Apr-18	1	1	1	4	1	2	2		25	1		4	25	5	2	4	2	4	2	1	6	3	3	2	3	2	6	2	6	5	2	6	5	5	7	5	7	6	6	6	5	2	6	1	5	7	3
	329	1-Apr-18	1	1	1	4	1	2	2		48	1		9	48	2	4	2	4	4	6	1	6	2	6	2	5	1	7	4	7	7	2	6	7	6	7	7	7	5	7	4	7	1	5	3	7	5	5
	330	1-Apr-18	1	1	1	4	2	3	3		30	1		3	30	4	2	4	1	9	5	2	6	3	5	2	3	5	6	4	3	4	4	4	6	5	7	5	5	4	7	5	6	1	7	2	5	3	6
	331	30-Mar-18	1	1	1	4	1	2	2		32	1		6	32	4	4	3	5	5	7	5	7	1	7	2	1	5	7	7	5	2	1	7	2	7	7	7	7	7	7	3	7	1	5	1	4	4	7
[truncated: 183 more columns]
